# Supplementary material for: Gephyrin filaments represent the molecular basis of inhibitory postsynaptic densities
Source: Nat Commun. 2025 Sep 16;16:8293. doi: 10.1038/s41467-025-63748-w (PMC12441120; doi:10.1038/s41467-025-63748-w)
Supplement: Supplementary file 4 — Source data [file 41467_2025_63748_MOESM4_ESM.xlsx]

Archive with 2 entries (2 files):
- Uncropped Images Fig 5a S1g.pptx
- Source Data.xlsx
