# Supplementary material for: Gephyrin filaments represent the molecular basis of inhibitory postsynaptic densities
Source: Nat Commun. 2025 Sep 16;16:8293. doi: 10.1038/s41467-025-63748-w (PMC12441120; doi:10.1038/s41467-025-63748-w)
Supplement: Supplementary file 4 — Source data [file 41467_2025_63748_MOESM4_ESM.xlsx › Source Data.xlsx]

## Sheet: SupFig1a
	180328 Gephyrin 4 nmol superose new:10_UV1_280nm				200824 gephyrin wt with beta loop 6 nmol pre x link:10_UV1_280nm
	ml	mAU			ml	mAU
	0	0.015			0	1.28
	0.0333298	0.021			0.03	1.268
	0.0666596	0.016			0.06	1.277
	0.0999894	0.013			0.09	1.363
	0.133319	0.019			0.12	1.406
	0.166649	0.023			0.15	1.431
	0.199979	0.039			0.18	1.387
	0.233308	0.014			0.21	1.4
	0.266638	0.001			0.24	1.339
	0.299968	0.006			0.27	1.299
	0.333298	0.018			0.3	1.388
	0.366628	0.018			0.33	1.384
	0.399957	-0.011			0.36	1.343
	0.433287	0.007			0.39	1.356
	0.466617	-0.011			0.42	1.319
	0.499947	0.007			0.45	1.358
	0.533277	-0.01			0.48	1.363
	0.566606	0.024			0.51	1.319
	0.599936	-0.029			0.54	1.302
	0.633266	-0.014			0.57	1.352
	0.666596	-0.028			0.6	1.326
	0.699925	-0.025			0.63	1.359
	0.733255	-0.025			0.66	1.329
	0.766585	-0.002			0.69	1.374
	0.799915	-0.045			0.72	1.309
	0.833245	-0.018			0.75	1.284
	0.866574	-0.052			0.78	1.316
	0.899904	-0.007			0.81	1.328
	0.933234	-0.036			0.84	1.254
	0.966564	-0.039			0.87	1.219
	0.999894	-0.029			0.9	1.229
	1.03322	-0.044			0.93	1.166
	1.06655	-0.02			0.96	1.168
	1.09988	0.018			0.99	1.165
	1.13321	0.001			1.02	1.148
	1.16654	-0.004			1.05	1.133
	1.19987	-0.015			1.08	1.148
	1.2332	-0.003			1.11	1.138
	1.26653	-0.013			1.14	1.08
	1.29986	0.004			1.17	1.087
	1.33319	-0.017			1.2	1.136
	1.36652	-0.021			1.23	1.056
	1.39985	0.011			1.26	1.062
	1.43318	-0.015			1.29	1.039
	1.46651	0.034			1.32	1.045
	1.49984	-0.031			1.35	0.984
	1.53317	0.037			1.38	1.015
	1.5665	0			1.41	0.991
	1.59983	-0.012			1.44	1.02
	1.63316	0.006			1.47	0.942
	1.66649	0.002			1.5	0.943
	1.69982	-0.014			1.53	0.912
	1.73315	-0.014			1.56	0.883
	1.76648	0.001			1.59	0.85
	1.79981	-0.008			1.62	0.831
	1.83314	-0.009			1.65	0.904
	1.86647	0.02			1.68	0.85
	1.8998	-0.012			1.71	0.869
	1.93313	0.001			1.74	0.859
	1.96646	0.005			1.77	0.823
	1.99979	-0.042			1.8	0.803
	2.03312	-0.018			1.83	0.832
	2.06645	-0.013			1.86	0.814
	2.09978	0.011			1.89	0.801
	2.13311	-0.012			1.92	0.742
	2.16644	-0.005			1.95	0.781
	2.19977	-0.008			1.98	0.764
	2.2331	0.009			2.01	0.761
	2.26643	0.005			2.04	0.727
	2.29976	-0.002			2.07	0.663
	2.33308	-0.009			2.1	0.65
	2.36641	-0.004			2.13	0.709
	2.39974	-0.046			2.16	0.686
	2.43307	-0.033			2.19	0.646
	2.4664	-0.02			2.22	0.638
	2.49973	-0.009			2.25	0.632
	2.53306	0			2.28	0.626
	2.56639	0.029			2.31	0.631
	2.59972	-0.008			2.34	0.608
	2.63305	-0.011			2.37	0.695
	2.66638	-0.03			2.4	0.692
	2.69971	-0.057			2.43	0.567
	2.73304	-0.032			2.46	0.64
	2.76637	-0.032			2.49	0.651
	2.7997	-0.066			2.52	0.65
	2.83303	-0.018			2.55	0.674
	2.86636	-0.029			2.58	0.68
	2.89969	-0.049			2.61	0.627
	2.93302	-0.023			2.64	0.627
	2.96635	-0.032			2.67	0.638
	2.99968	-0.046			2.7	0.635
	3.03301	-0.067			2.73	0.626
	3.06634	-0.068			2.76	0.59
	3.09967	-0.047			2.79	0.636
	3.133	-0.033			2.82	0.598
	3.16633	-0.025			2.85	0.546
	3.19966	-0.062			2.88	0.604
	3.23299	-0.027			2.91	0.618
	3.26632	-0.027			2.94	0.634
	3.29965	-0.016			2.97	0.599
	3.33298	-0.024			3	0.58
	3.36631	-0.038			3.03	0.637
	3.39964	-0.016			3.06	0.569
	3.43297	-0.029			3.09	0.563
	3.4663	-0.047			3.12	0.581
	3.49963	-0.03			3.15	0.621
	3.53296	-0.046			3.18	0.614
	3.56629	-0.022			3.21	0.618
	3.59962	-0.027			3.24	0.699
	3.63295	-0.03			3.27	0.653
	3.66628	-0.042			3.3	0.651
	3.69961	-0.023			3.33	0.602
	3.73294	-0.037			3.36	0.638
	3.76627	-0.025			3.39	0.584
	3.7996	-0.056			3.42	0.692
	3.83293	-0.082			3.45	0.747
	3.86626	-0.042			3.48	0.693
	3.89958	-0.045			3.51	0.707
	3.93291	-0.033			3.54	0.732
	3.96624	-0.053			3.57	0.71
	3.99957	-0.002			3.6	0.744
	4.0329	-0.019			3.63	0.713
	4.06623	-0.066			3.66	0.751
	4.09956	-0.052			3.69	0.652
	4.13289	-0.038			3.72	0.652
	4.16622	-0.044			3.75	0.748
	4.19955	-0.023			3.78	0.761
	4.23288	-0.03			3.81	0.709
	4.26621	-0.059			3.84	0.714
	4.29954	-0.069			3.87	0.739
	4.33287	-0.029			3.9	0.715
	4.3662	-0.052			3.93	0.686
	4.39953	-0.034			3.96	0.713
	4.43286	-0.052			3.99	0.696
	4.46619	-0.065			4.02	0.715
	4.49952	-0.034			4.05	0.681
	4.53285	-0.06			4.08	0.795
	4.56618	-0.074			4.11	0.669
	4.59951	-0.026			4.14	0.656
	4.63284	-0.09			4.17	0.705
	4.66617	-0.062			4.2	0.651
	4.6995	-0.064			4.23	0.7
	4.73283	-0.071			4.26	0.607
	4.76616	-0.088			4.29	0.629
	4.79949	-0.127			4.32	0.665
	4.83282	-0.087			4.35	0.664
	4.86615	-0.049			4.38	0.668
	4.89948	-0.088			4.41	0.67
	4.93281	-0.097			4.44	0.678
	4.96614	-0.044			4.47	0.71
	4.99947	-0.073			4.5	0.678
	5.0328	-0.106			4.53	0.652
	5.06613	-0.071			4.56	0.637
	5.09946	-0.08			4.59	0.612
	5.13279	-0.092			4.62	0.588
	5.16612	-0.086			4.65	0.65
	5.19945	-0.119			4.68	0.643
	5.23278	-0.097			4.71	0.551
	5.26611	-0.089			4.74	0.549
	5.29944	-0.059			4.77	0.536
	5.33277	-0.086			4.8	0.566
	5.3661	-0.025			4.83	0.598
	5.39943	-0.056			4.86	0.594
	5.43275	-0.042			4.89	0.632
	5.46608	-0.116			4.92	0.532
	5.49941	-0.094			4.95	0.522
	5.53274	-0.097			4.98	0.536
	5.56607	-0.091			5.01	0.525
	5.5994	-0.101			5.04	0.563
	5.63273	-0.093			5.07	0.571
	5.66606	-0.084			5.1	0.522
	5.69939	-0.085			5.13	0.531
	5.73272	-0.075			5.16	0.497
	5.76605	-0.091			5.19	0.51
	5.79938	-0.092			5.22	0.501
	5.83271	-0.076			5.25	0.5
	5.86604	-0.072			5.28	0.426
	5.89937	-0.099			5.31	0.474
	5.9327	-0.118			5.34	0.501
	5.96603	-0.107			5.37	0.375
	5.99936	-0.112			5.4	0.466
	6.03269	-0.114			5.43	0.514
	6.06602	-0.095			5.46	0.443
	6.09935	-0.087			5.49	0.442
	6.13268	-0.126			5.52	0.478
	6.16601	-0.106			5.55	0.491
	6.19934	-0.07			5.58	0.474
	6.23267	-0.076			5.61	0.4
	6.266	-0.083			5.64	0.404
	6.29933	-0.111			5.67	0.449
	6.33266	-0.09			5.7	0.396
	6.36599	-0.112			5.73	0.44
	6.39932	-0.063			5.76	0.449
	6.43265	-0.098			5.79	0.415
	6.46598	-0.081			5.82	0.393
	6.49931	-0.095			5.85	0.432
	6.53264	-0.075			5.88	0.422
	6.56597	-0.118			5.91	0.468
	6.5993	-0.091			5.94	0.429
	6.63263	-0.118			5.97	0.374
	6.66596	-0.118			6	0.375
	6.69929	-0.075			6.03	0.377
	6.73262	-0.1			6.06	0.35
	6.76595	-0.088			6.09	0.39
	6.79928	-0.116			6.12	0.356
	6.83261	-0.121			6.15	0.325
	6.86594	-0.103			6.18	0.384
	6.89927	-0.079			6.21	0.391
	6.9326	-0.119			6.24	0.429
	6.96593	-0.122			6.27	0.327
	6.99925	-0.086			6.3	0.327
	7.03258	-0.115			6.33	0.35
	7.06591	-0.137			6.36	0.418
	7.09924	-0.128			6.39	0.392
	7.13257	-0.146			6.42	0.329
	7.1659	-0.154			6.45	0.367
	7.19923	-0.131			6.48	0.361
	7.23256	-0.141			6.51	0.33
	7.26589	-0.114			6.54	0.336
	7.29922	-0.126			6.57	0.339
	7.33255	-0.12			6.6	0.315
	7.36588	-0.125			6.63	0.331
	7.39921	-0.164			6.66	0.338
	7.43254	-0.133			6.69	0.33
	7.46587	-0.141			6.72	0.259
	7.4992	-0.103			6.75	0.301
	7.53253	-0.098			6.78	0.33
	7.56586	-0.076			6.81	0.303
	7.59919	-0.079			6.84	0.302
	7.63252	-0.086			6.87	0.359
	7.66585	-0.086			6.9	0.26
	7.69918	-0.093			6.93	0.264
	7.73251	-0.053			6.96	0.339
	7.76584	-0.065			6.99	0.351
	7.79917	-0.047			7.02	0.299
	7.8325	-0.021			7.05	0.284
	7.86583	-0.024			7.08	0.346
	7.89916	-0.003			7.11	0.296
	7.93249	-0.007			7.14	0.214
	7.96582	0.045			7.17	0.279
	7.99915	0.009			7.2	0.278
	8.03248	0.046			7.23	0.237
	8.06581	0.111			7.26	0.203
	8.09914	0.093			7.29	0.292
	8.13247	0.107			7.32	0.279
	8.1658	0.122			7.35	0.33
	8.19913	0.133			7.38	0.263
	8.23246	0.156			7.41	0.269
	8.26579	0.11			7.44	0.207
	8.29912	0.083			7.47	0.243
	8.33245	0.042			7.5	0.273
	8.36578	0.014			7.53	0.191
	8.39911	0.03			7.56	0.283
	8.43244	0.033			7.59	0.19
	8.46577	0.022			7.62	0.269
	8.4991	0.023			7.65	0.251
	8.53242	-0.002			7.68	0.349
	8.56575	-0.005			7.71	0.293
	8.59908	0.006			7.74	0.256
	8.63241	-0.011			7.77	0.257
	8.66574	-0.037			7.8	0.316
	8.69907	0.013			7.83	0.346
	8.7324	-0.02			7.86	0.393
	8.76573	-0.015			7.89	0.474
	8.79906	-0.026			7.92	0.428
	8.83239	0.008			7.95	0.449
	8.86572	-0.012			7.98	0.446
	8.89905	-0.034			8.01	0.518
	8.93238	-0.045			8.04	0.526
	8.96571	-0.01			8.07	0.505
	8.99904	-0.031			8.1	0.603
	9.03237	-0.052			8.13	0.631
	9.0657	-0.076			8.16	0.66
	9.09903	-0.052			8.19	0.64
	9.13236	-0.049			8.22	0.713
	9.16569	-0.06			8.25	0.684
	9.19902	-0.064			8.28	0.757
	9.23235	-0.034			8.31	0.797
	9.26568	-0.086			8.34	0.739
	9.29901	-0.073			8.37	0.71
	9.33234	-0.077			8.4	0.675
	9.36567	-0.062			8.43	0.684
	9.399	-0.069			8.46	0.68
	9.43233	-0.058			8.49	0.634
	9.46566	-0.049			8.52	0.644
	9.49899	-0.056			8.55	0.605
	9.53232	-0.052			8.58	0.623
	9.56565	-0.087			8.61	0.699
	9.59898	-0.081			8.64	0.603
	9.63231	-0.055			8.67	0.646
	9.66564	-0.064			8.7	0.63
	9.69897	-0.042			8.73	0.611
	9.7323	-0.054			8.76	0.643
	9.76563	-0.019			8.79	0.604
	9.79896	-0.024			8.82	0.616
	9.83229	-0.041			8.85	0.639
	9.86562	-0.024			8.88	0.692
	9.89895	-0.031			8.91	0.662
	9.93228	-0.028			8.94	0.631
	9.96561	-0.042			8.97	0.643
	9.99894	-0.063			9	0.64
	10.0323	-0.042			9.03	0.662
	10.0656	-0.044			9.06	0.64
	10.0989	-0.084			9.09	0.616
	10.1323	-0.035			9.12	0.671
	10.1656	-0.066			9.15	0.703
	10.1989	-0.059			9.18	0.651
	10.2322	-0.019			9.21	0.688
	10.2656	-0.032			9.24	0.718
	10.2989	-0.082			9.27	0.67
	10.3322	-0.025			9.3	0.694
	10.3656	-0.044			9.33	0.79
	10.3989	-0.024			9.36	0.737
	10.4322	-0.014			9.39	0.775
	10.4656	-0.006			9.42	0.755
	10.4989	-0.049			9.45	0.777
	10.5322	-0.076			9.48	0.812
	10.5655	-0.06			9.51	0.807
	10.5989	-0.008			9.54	0.819
	10.6322	-0.052			9.57	0.772
	10.6655	-0.029			9.6	0.819
	10.6989	-0.057			9.63	0.799
	10.7322	-0.017			9.66	0.851
	10.7655	0.005			9.69	0.87
	10.7989	-0.001			9.72	0.894
	10.8322	-0.035			9.75	0.907
	10.8655	-0.017			9.78	0.941
	10.8988	0.022			9.81	0.932
	10.9322	0.041			9.84	0.912
	10.9655	0.02			9.87	1.01
	10.9988	0.035			9.9	0.965
	11.0322	-0.001			9.93	1.048
	11.0655	0.044			9.96	1.037
	11.0988	0.021			9.99	1.072
	11.1321	0.052			10.02	1.03
	11.1655	0.068			10.05	1.042
	11.1988	0.036			10.08	1.094
	11.2321	0.079			10.11	1.144
	11.2655	0.099			10.14	1.142
	11.2988	0.107			10.17	1.153
	11.3321	0.091			10.2	1.227
	11.3655	0.117			10.23	1.255
	11.3988	0.121			10.26	1.258
	11.4321	0.116			10.29	1.305
	11.4654	0.141			10.32	1.365
	11.4988	0.105			10.35	1.384
	11.5321	0.137			10.38	1.417
	11.5654	0.151			10.41	1.404
	11.5988	0.182			10.44	1.459
	11.6321	0.198			10.47	1.469
	11.6654	0.213			10.5	1.46
	11.6988	0.221			10.53	1.508
	11.7321	0.255			10.56	1.508
	11.7654	0.26			10.59	1.659
	11.7987	0.278			10.62	1.561
	11.8321	0.318			10.65	1.602
	11.8654	0.311			10.68	1.709
	11.8987	0.354			10.71	1.699
	11.9321	0.359			10.74	1.785
	11.9654	0.397			10.77	1.807
	11.9987	0.437			10.8	1.815
	12.0321	0.444			10.83	1.931
	12.0654	0.498			10.86	1.938
	12.0987	0.554			10.89	1.952
	12.132	0.55			10.92	2
	12.1654	0.588			10.95	2.11
	12.1987	0.653			10.98	2.18
	12.232	0.652			11.01	2.162
	12.2654	0.73			11.04	2.35
	12.2987	0.778			11.07	2.318
	12.332	0.806			11.1	2.467
	12.3654	0.84			11.13	2.533
	12.3987	0.908			11.16	2.664
	12.432	0.923			11.19	2.773
	12.4653	0.982			11.22	2.947
	12.4987	1.034			11.25	2.986
	12.532	1.094			11.28	3.116
	12.5653	1.155			11.31	3.241
	12.5987	1.195			11.34	3.475
	12.632	1.255			11.37	3.625
	12.6653	1.316			11.4	3.756
	12.6986	1.373			11.43	3.923
	12.732	1.457			11.46	4.039
	12.7653	1.55			11.49	4.254
	12.7986	1.608			11.52	4.367
	12.832	1.707			11.55	4.525
	12.8653	1.812			11.58	4.722
	12.8986	1.872			11.61	4.918
	12.932	2.062			11.64	5.016
	12.9653	2.152			11.67	5.196
	12.9986	2.29			11.7	5.316
	13.0319	2.485			11.73	5.487
	13.0653	2.689			11.76	5.631
	13.0986	2.898			11.79	5.688
	13.1319	3.099			11.82	5.844
	13.1653	3.323			11.85	5.941
	13.1986	3.572			11.88	6.005
	13.2319	3.885			11.91	6.095
	13.2653	4.214			11.94	6.216
	13.2986	4.555			11.97	6.278
	13.3319	4.98			12	6.286
	13.3652	5.389			12.03	6.336
	13.3986	5.798			12.06	6.461
	13.4319	6.344			12.09	6.43
	13.4652	6.967			12.12	6.456
	13.4986	7.614			12.15	6.509
	13.5319	8.364			12.18	6.521
	13.5652	9.204			12.21	6.587
	13.5986	10.209			12.24	6.524
	13.6319	11.342			12.27	6.526
	13.6652	12.69			12.3	6.629
	13.6985	14.158			12.33	6.682
	13.7319	15.865			12.36	6.692
	13.7652	17.724			12.39	6.748
	13.7985	19.853			12.42	6.655
	13.8319	22.203			12.45	6.677
	13.8652	24.817			12.48	6.738
	13.8985	27.662			12.51	6.85
	13.9319	30.703			12.54	6.889
	13.9652	34.055			12.57	6.964
	13.9985	37.654			12.6	7.038
	14.0318	41.453			12.63	7.232
	14.0652	45.483			12.66	7.349
	14.0985	49.779			12.69	7.491
	14.1318	54.253			12.72	7.68
	14.1652	58.885			12.75	7.884
	14.1985	63.55			12.78	8.129
	14.2318	68.397			12.81	8.404
	14.2651	73.175			12.84	8.703
	14.2985	77.822			12.87	9.066
	14.3318	82.197			12.9	9.42
	14.3651	86.431			12.93	9.796
	14.3985	90.242			12.96	10.203
	14.4318	93.454			12.99	10.652
	14.4651	96.196			13.02	11.075
	14.4985	98.282			13.05	11.587
	14.5318	99.781			13.08	12.062
	14.5651	100.545			13.11	12.583
	14.5984	100.67			13.14	13.091
	14.6318	100.075			13.17	13.684
	14.6651	98.917			13.2	14.249
	14.6984	97.174			13.23	14.908
	14.7318	94.828			13.26	15.508
	14.7651	92.057			13.29	16.307
	14.7984	88.886			13.32	17.113
	14.8318	85.383			13.35	17.922
	14.8651	81.578			13.38	18.894
	14.8984	77.656			13.41	20.037
	14.9317	73.446			13.44	21.367
	14.9651	69.408			13.47	22.88
	14.9984	65.15			13.5	24.462
	15.0317	61			13.53	26.398
	15.0651	56.869			13.56	28.438
	15.0984	53.002			13.59	30.859
	15.1317	49.202			13.62	33.482
	15.1651	45.597			13.65	36.303
	15.1984	42.184			13.68	39.646
	15.2317	39.074			13.71	43.09
	15.265	36.165			13.74	46.897
	15.2984	33.429			13.77	51.1
	15.3317	30.857			13.8	55.554
	15.365	28.536			13.83	60.261
	15.3984	26.451			13.86	65.204
	15.4317	24.463			13.89	70.628
	15.465	22.714			13.92	75.883
	15.4984	21.062			13.95	81.767
	15.5317	19.609			13.98	87.46
	15.565	18.199			14.01	93.259
	15.5983	16.956			14.04	99.337
	15.6317	15.764			14.07	105.079
	15.665	14.764			14.1	110.669
	15.6983	13.769			14.13	115.892
	15.7317	12.896			14.16	120.991
	15.765	12.048			14.19	125.2
	15.7983	11.312			14.22	128.939
	15.8316	10.592			14.25	131.91
	15.865	9.953			14.28	133.795
	15.8983	9.388			14.31	134.968
	15.9316	8.807			14.34	135.036
	15.965	8.301			14.37	134.518
	15.9983	7.822			14.4	132.676
	16.0316	7.389			14.43	130.105
	16.065	6.975			14.46	126.796
	16.0983	6.589			14.49	122.404
	16.1316	6.185			14.52	117.916
	16.1649	5.933			14.55	112.487
	16.1983	5.61			14.58	107.21
	16.2316	5.285			14.61	101.26
	16.2649	5.012			14.64	95.463
	16.2983	4.793			14.67	89.679
	16.3316	4.57			14.7	83.587
	16.3649	4.368			14.73	78.16
	16.3983	4.176			14.76	72.498
	16.4316	3.976			14.79	67.43
	16.4649	3.768			14.82	62.574
	16.4982	3.606			14.85	57.93
	16.5316	3.484			14.88	53.644
	16.5649	3.343			14.91	49.608
	16.5982	3.211			14.94	46.094
	16.6316	3.107			14.97	42.487
	16.6649	2.994			15	39.504
	16.6982	2.859			15.03	36.645
	16.7316	2.7			15.06	33.911
	16.7649	2.644			15.09	31.489
	16.7982	2.545			15.12	29.168
	16.8315	2.503			15.15	27.051
	16.8649	2.4			15.18	25.14
	16.8982	2.354			15.21	23.414
	16.9315	2.264			15.24	21.665
	16.9649	2.242			15.27	20.154
	16.9982	2.172			15.3	18.779
	17.0315	2.144			15.33	17.384
	17.0648	2.09			15.36	16.157
	17.0982	2.028			15.39	15.048
	17.1315	1.962			15.42	13.971
	17.1648	1.907			15.45	12.942
	17.1982	1.871			15.48	12.051
	17.2315	1.842			15.51	11.223
	17.2648	1.806			15.54	10.478
	17.2982	1.706			15.57	9.766
	17.3315	1.669			15.6	9.096
	17.3648	1.667			15.63	8.558
	17.3981	1.594			15.66	7.924
	17.4315	1.597			15.69	7.389
	17.4648	1.527			15.72	7.046
	17.4981	1.486			15.75	6.537
	17.5315	1.458			15.78	6.203
	17.5648	1.416			15.81	5.878
	17.5981	1.414			15.84	5.541
	17.6315	1.392			15.87	5.364
	17.6648	1.316			15.9	5.056
	17.6981	1.305			15.93	4.752
	17.7314	1.287			15.96	4.548
	17.7648	1.234			15.99	4.356
	17.7981	1.19			16.02	4.214
	17.8314	1.193			16.05	4.111
	17.8648	1.166			16.08	3.977
	17.8981	1.091			16.11	3.85
	17.9314	1.111			16.14	3.723
	17.9648	1.069			16.17	3.621
	17.9981	1.045			16.2	3.504
	18.0314	1.036			16.23	3.464
	18.0647	0.985			16.26	3.368
	18.0981	0.96			16.29	3.267
	18.1314	0.928			16.32	3.25
	18.1647	0.908			16.35	3.171
	18.1981	0.902			16.38	3.112
	18.2314	0.925			16.41	3.028
	18.2647	0.898			16.44	2.884
	18.2981	0.888			16.47	2.901
	18.3314	0.866			16.5	2.822
	18.3647	0.885			16.53	2.754
	18.398	0.844			16.56	2.702
	18.4314	0.895			16.59	2.671
	18.4647	0.812			16.62	2.644
	18.498	0.796			16.65	2.613
	18.5314	0.775			16.68	2.53
	18.5647	0.774			16.71	2.451
	18.598	0.751			16.74	2.444
	18.6313	0.786			16.77	2.44
	18.6647	0.778			16.8	2.413
	18.698	0.748			16.83	2.347
	18.7313	0.746			16.86	2.365
	18.7647	0.744			16.89	2.365
	18.798	0.705			16.92	2.273
	18.8313	0.73			16.95	2.298
	18.8647	0.746			16.98	2.293
	18.898	0.679			17.01	2.216
	18.9313	0.735			17.04	2.263
	18.9646	0.72			17.07	2.229
	18.998	0.714			17.1	2.195
	19.0313	0.776			17.13	2.209
	19.0646	0.801			17.16	2.18
	19.098	0.831			17.19	2.15
	19.1313	0.846			17.22	2.202
	19.1646	0.854			17.25	2.138
	19.198	0.94			17.28	2.186
	19.2313	1.004			17.31	2.253
	19.2646	1.041			17.34	2.14
	19.2979	1.164			17.37	2.106
	19.3313	1.299			17.4	2.117
	19.3646	1.508			17.43	2.083
	19.3979	1.744			17.46	2.041
	19.4313	2.052			17.49	2.13
	19.4646	2.382			17.52	2.14
	19.4979	2.718			17.55	2.118
	19.5313	2.918			17.58	2.059
	19.5646	3.125			17.61	2.019
	19.5979	3.204			17.64	1.98
	19.6312	3.204			17.67	1.994
	19.6646	3.175			17.7	2.026
	19.6979	3.035			17.73	1.956
	19.7312	2.913			17.76	1.977
	19.7646	2.806			17.79	1.954
	19.7979	2.669			17.82	2.027
	19.8312	2.559			17.85	1.936
	19.8646	2.426			17.88	2.025
	19.8979	2.284			17.91	1.973
	19.9312	2.136			17.94	2.054
	19.9645	1.988			17.97	2.069
	19.9979	1.856			18	2.126
	20.0312	1.756			18.03	2.185
	20.0645	1.578			18.06	2.301
	20.0979	1.504			18.09	2.34
	20.1312	1.379			18.12	2.475
	20.1645	1.268			18.15	2.721
	20.1978	1.181			18.18	2.833
	20.2312	1.086			18.21	3.039
	20.2645	0.991			18.24	3.363
	20.2978	0.873			18.27	3.657
	20.3312	0.808			18.3	4.027
	20.3645	0.719			18.33	4.544
	20.3978	0.613			18.36	5.102
	20.4312	0.528			18.39	5.745
	20.4645	0.45			18.42	6.433
	20.4978	0.37			18.45	7.258
	20.5311	0.351			18.48	8.063
	20.5645	0.298			18.51	9.004
	20.5978	0.279			18.54	10.01
	20.6311	0.268			18.57	10.856
	20.6645	0.233			18.6	11.672
	20.6978	0.249			18.63	12.47
	20.7311	0.192			18.66	13.181
	20.7645	0.183			18.69	13.841
	20.7978	0.206			18.72	14.368
	20.8311	0.234			18.75	14.774
	20.8644	0.188			18.78	15.112
	20.8978	0.167			18.81	15.394
	20.9311	0.129			18.84	15.516
	20.9644	0.066			18.87	15.502
	20.9978	0.035			18.9	15.466
	21.0311	-0.023			18.93	15.233
	21.0644	-0.037			18.96	14.894
	21.0978	-0.064			18.99	14.613
	21.1311	-0.147			19.02	14.19
	21.1644	-0.14			19.05	13.599
	21.1977	-0.195			19.08	13.155
	21.2311	-0.173			19.11	12.607
	21.2644	-0.209			19.14	12.1
	21.2977	-0.216			19.17	11.473
	21.3311	-0.183			19.2	10.863
	21.3644	-0.219			19.23	10.294
	21.3977	-0.207			19.26	9.774
	21.4311	-0.224			19.29	9.244
	21.4644	-0.237			19.32	8.719
	21.4977	-0.236			19.35	8.24
	21.531	-0.229			19.38	7.78
	21.5644	-0.219			19.41	7.383
	21.5977	-0.267			19.44	7.047
	21.631	-0.314			19.47	6.791
	21.6644	-0.319			19.5	6.541
	21.6977	-0.33			19.53	6.248
	21.731	-0.315			19.56	6.102
	21.7643	-0.329			19.59	5.885
	21.7977	-0.345			19.62	5.731
	21.831	-0.343			19.65	5.493
	21.8643	-0.365			19.68	5.235
	21.8977	-0.367			19.71	4.964
	21.931	-0.408			19.74	4.602
	21.9643	-0.42			19.77	4.077
	21.9977	-0.402			19.8	3.616
	22.031	-0.427			19.83	3.098
	22.0643	-0.436			19.86	2.548
	22.0976	-0.449			19.89	2.073
	22.131	-0.462			19.92	1.746
	22.1643	-0.43			19.95	1.359
	22.1976	-0.494			19.98	1.025
	22.231	-0.485			20.01	0.812
	22.2643	-0.487			20.04	0.67
	22.2976	-0.497			20.07	0.442
	22.331	-0.525			20.1	0.402
	22.3643	-0.541			20.13	0.239
	22.3976	-0.51			20.16	0.129
	22.4309	-0.528			20.19	0.034
	22.4643	-0.533			20.22	-0.051
	22.4976	-0.531			20.25	-0.145
	22.5309	-0.574			20.28	-0.22
	22.5643	-0.562			20.31	-0.173
	22.5976	-0.596			20.34	-0.145
	22.6309	-0.606			20.37	-0.017
	22.6643	-0.623			20.4	0.149
	22.6976	-0.64			20.43	0.401
	22.7309	-0.649			20.46	0.688
	22.7642	-0.649			20.49	1.018
	22.7976	-0.701			20.52	1.492
	22.8309	-0.73			20.55	1.965
	22.8642	-0.74			20.58	2.463
	22.8976	-0.768			20.61	2.932
	22.9309	-0.789			20.64	3.435
	22.9642	-0.832			20.67	3.793
	22.9976	-0.865			20.7	4.121
	23.0309	-0.888			20.73	4.354
	23.0642	-0.943			20.76	4.408
	23.0975	-0.954			20.79	4.317
	23.1309	-0.972			20.82	4.18
	23.1642	-0.982			20.85	3.835
	23.1975	-0.936			20.88	3.486
	23.2309	-0.891			20.91	3.092
	23.2642	-0.879			20.94	2.694
	23.2975	-0.802			20.97	2.383
	23.3308	-0.716			21	2.151
	23.3642	-0.682			21.03	2.001
	23.3975	-0.584			21.06	1.886
	23.4308	-0.541			21.09	1.734
	23.4642	-0.454			21.12	1.689
	23.4975	-0.408			21.15	1.667
	23.5308	-0.356			21.18	1.684
	23.5642	-0.279			21.21	1.731
	23.5975	-0.223			21.24	1.755
	23.6308	-0.206			21.27	1.84
	23.6641	-0.164			21.3	1.919
	23.6975	-0.138			21.33	1.873
	23.7308	-0.111			21.36	1.98
	23.7641	-0.057			21.39	1.986
	23.7975	-0.047			21.42	2.021
	23.8308	-0.033			21.45	1.965
	23.8641	-0.045			21.48	1.988
	23.8975	-0.042			21.51	1.894
	23.9308	-0.011			21.54	1.98
	23.9641	-0.026			21.57	1.865
	23.9974	0.016			21.6	1.793
	24.0308	0.019			21.63	1.785
	24.0641	-0.005			21.66	1.695
	24.0974	0.017			21.69	1.595
	24.1308	-0.014			21.72	1.484
	24.1641	0.002			21.75	1.498
	24.1974	0.018			21.78	1.323
	24.2308	0.035			21.81	1.345
	24.2641	0.049			21.84	1.238
	24.2974	0.05			21.87	1.192
	24.3307	0.019			21.9	1.075
	24.3641	0.026			21.93	0.983
	24.3974	0.033			21.96	0.924
	24.4307	0.002			21.99	0.797
	24.4641	0.033			22.02	0.781
	24.4974	0			22.05	0.747
	24.5307	0.006			22.08	0.791
	24.5641	0.003			22.11	0.65
	24.5974	0.014			22.14	0.725
	24.6307	-0.008			22.17	0.661
	24.664	0.038			22.2	0.737
	24.6974	0.029			22.23	0.746
	24.7307	-0.01			22.26	0.817
	24.764	0.039			22.29	0.821
	24.7974	0.013			22.32	0.852
	24.8307	0.005			22.35	0.844
	24.864	0.001			22.38	0.779
	24.8973	-0.014			22.41	0.761
	24.9307	-0.02			22.44	0.666
	24.964	-0.013			22.47	0.495
	24.9973	0.006			22.5	0.448
	25.0307	0.005			22.53	0.142
	25.064	0.032			22.56	-0.17
	25.0973	0.008			22.59	-0.478
	25.1307	0.03			22.62	-0.925
	25.164	0.005			22.65	-1.279
	25.1973	0			22.68	-1.672
	25.2306	0.028			22.71	-2.107
	25.264	0.007			22.74	-2.551
	25.2973	0			22.77	-2.835
	25.3306	-0.004			22.8	-3.205
	25.364	0.023			22.83	-3.38
	25.3973	-0.016			22.86	-3.556
	25.4306	0.017			22.89	-3.679
	25.464	-0.051			22.92	-3.773
	25.4973	0.025			22.95	-3.723
	25.5306	-0.009			22.98	-3.601
	25.5639	0.011			23.01	-3.404
	25.5973	-0.02			23.04	-3.258
	25.6306	-0.015			23.07	-2.999
	25.6639	0			23.1	-2.663
	25.6973	-0.022			23.13	-2.369
	25.7306	-0.037			23.16	-2.102
	25.7639	-0.02			23.19	-1.867
	25.7973	-0.043			23.22	-1.532
	25.8306	-0.033			23.25	-1.345
	25.8639	0.006			23.28	-1.093
	25.8972	0.029			23.31	-0.821
	25.9306	0.007			23.34	-0.631
	25.9639	0.012			23.37	-0.455
	25.9972	0.027			23.4	-0.31
	26.0306	0.015			23.43	-0.153
	26.0639	0.023			23.46	0
	26.0972	-0.016			23.49	0.008
	26.1306	0.001			23.52	0.111
	26.1639	0.03			23.55	0.253
	26.1972	0.013			23.58	0.259
	26.2305	0.044			23.61	0.34
	26.2639	0.046			23.64	0.401
	26.2972	0.014			23.67	0.412
	26.3305	0.036			23.7	0.437
	26.3639	0.003			23.73	0.495
	26.3972	0			23.76	0.51
	26.4305	0.016			23.79	0.583
	26.4638	0.038			23.82	0.581
	26.4972	0.059			23.85	0.608
	26.5305	0.043			23.88	0.593
	26.5638	0.05			23.91	0.661
	26.5972	0.01			23.94	0.616
	26.6305	0.033			23.97	0.619
	26.6638	0.036			24	0.695
	26.6972	0.022			24.03	0.654
	26.7305	0.025			24.06	0.695
	26.7638	-0.022			24.09	0.651
	26.7971	0.032			24.12	0.638
	26.8305	0.028			24.15	0.673
	26.8638	0.003			24.18	0.636
	26.8971	0.014			24.21	0.637
	26.9305	0.05			24.24	0.663
	26.9638	0.022			24.27	0.677
	26.9971	-0.007			24.3	0.719
	27.0305	-0.027			24.33	0.697
	27.0638	0.02			24.36	0.66
	27.0971	-0.007			24.39	0.737
	27.1304	-0.002			24.42	0.696
	27.1638	-0.016			24.45	0.698
	27.1971	-0.032			24.48	0.742
	27.2304	-0.043			24.51	0.748
	27.2638	-0.041			24.54	0.694
	27.2971	-0.05			24.57	0.79
	27.3304	-0.047			24.6	0.746
	27.3638	-0.029			24.63	0.772
	27.3971	0.003			24.66	0.784
	27.4304	-0.071			24.69	0.756
	27.4637	-0.004			24.72	0.837
	27.4971	0.003			24.75	0.871
	27.5304	-0.039			24.78	0.786
	27.5637	0.002			24.81	0.914
	27.5971	-0.009			24.84	0.927
	27.6304	-0.023			24.87	0.839
	27.6637	0.027			24.9	0.937
	27.6971	0.028			24.93	0.904
	27.7304	0.01			24.96	0.868
	27.7637	-0.026			24.99	0.926
	27.797	-0.021			25.02	0.935
	27.8304	0.014			25.05	0.932
	27.8637	-0.018			25.08	0.905
	27.897	-0.013			25.11	0.839
	27.9304	-0.03			25.14	0.915
	27.9637	-0.022			25.17	0.924
	27.997	-0.036			25.2	0.873
	28.0303	-0.039			25.23	0.834
	28.0637	-0.024			25.26	0.769
	28.097	-0.016			25.29	0.768
	28.1303	-0.016			25.32	0.736
	28.1637	-0.009			25.35	0.701
	28.197	-0.048			25.38	0.673
	28.2303	-0.037			25.41	0.65
	28.2637	-0.043			25.44	0.594
	28.297	-0.041			25.47	0.574
	28.3303	-0.008			25.5	0.593
	28.3636	0.005			25.53	0.532
	28.397	-0.018			25.56	0.54
	28.4303	-0.021			25.59	0.519
	28.4636	-0.004			25.62	0.48
	28.497	-0.011			25.65	0.43
	28.5303	-0.028			25.68	0.454
	28.5636	-0.001			25.71	0.471
	28.597	-0.015			25.74	0.426
	28.6303	0			25.77	0.442
	28.6636	-0.018			25.8	0.379
	28.6969	0.008			25.83	0.425
	28.7303	0.012			25.86	0.339
	28.7636	-0.005			25.89	0.382
	28.7969	-0.023			25.92	0.36
	28.8303	-0.029			25.95	0.364
	28.8636	-0.029			25.98	0.363
	28.8969	-0.005			26.01	0.327
	28.9303	-0.004			26.04	0.373
	28.9636	-0.035			26.07	0.334
	28.9969	-0.013			26.1	0.384
	29.0302	-0.004			26.13	0.4
	29.0636	0.001			26.16	0.263
	29.0969	-0.031			26.19	0.321
	29.1302	-0.033			26.22	0.408
	29.1636	-0.019			26.25	0.26
	29.1969	-0.016			26.28	0.348
	29.2302	-0.034			26.31	0.268
	29.2636	-0.046			26.34	0.354
	29.2969	-0.043			26.37	0.319
	29.3302	-0.022			26.4	0.308
	29.3635	0.01			26.43	0.352
	29.3969	-0.048			26.46	0.298
	29.4302	-0.023			26.49	0.469
	29.4635	-0.03			26.52	0.396
	29.4969	-0.011			26.55	0.385
	29.5302	-0.025			26.58	0.417
	29.5635	-0.009			26.61	0.46
	29.5968	-0.015			26.64	0.398
	29.6302	-0.029			26.67	0.461
	29.6635	-0.025			26.7	0.458
	29.6968	-0.039			26.73	0.472
	29.7302	0.016			26.76	0.47
	29.7635	0.001			26.79	0.462
	29.7968	0.011			26.82	0.506
	29.8302	-0.004			26.85	0.511
	29.8635	-0.034			26.88	0.527
	29.8968	-0.023			26.91	0.509
	29.9301	-0.055			26.94	0.571
	29.9635	-0.07			26.97	0.527
	29.9968	-0.052			27	0.49
	30.0301	-0.07			27.03	0.527
	30.0635	-0.061			27.06	0.559
	30.0968	-0.037			27.09	0.552
	30.1301	-0.011			27.12	0.532
	30.1635	-0.041			27.15	0.608
	30.1968	-0.05			27.18	0.579
	30.2301	-0.032			27.21	0.605
	30.2634	-0.021			27.24	0.54
	30.2968	-0.006			27.27	0.61
	30.3301	-0.02			27.3	0.607
	30.3634	-0.002			27.33	0.579
	30.3968	0.011			27.36	0.584
	30.4301	-0.01			27.39	0.525
	30.4634	0.006			27.42	0.596
	30.4968	-0.006			27.45	0.612
					27.48	0.618
					27.51	0.572
					27.54	0.575
					27.57	0.61
					27.6	0.632

## Sheet: SupFig1b
230927 Analytical GphnE wt 4nmol SEC11:10_UV1_280nm			230927 Analytical GphnE dSDII 4nmol SEC11:10_UV1_280nm			230927 Analytical GphnE G375D 4nmol SEC11:10_UV1_280nm
ml	mAU		ml	mAU		ml	mAU
0	-0.772		0	-0.125		0	-4.507
0.0279213	-0.951		0.0279375	-0.536		0.0278185	-4.508
0.0558426	-0.811		0.055875	0.125		0.055637	-4.535
0.083764	-0.723		0.0838125	0.032		0.0834555	-4.529
0.111685	-0.708		0.11175	0.114		0.111274	-4.485
0.139607	-0.489		0.139687	0.086		0.139093	-4.672
0.167528	-0.74		0.167625	0.098		0.166911	-4.149
0.195449	-1.042		0.195562	0.07		0.19473	-4.228
0.223371	-0.797		0.2235	-0.408		0.222548	-4.167
0.251292	-0.88		0.251437	-0.227		0.250367	-4.405
0.279213	-0.823		0.279375	-0.063		0.278185	-4.409
0.307135	-0.687		0.307312	-0.005		0.306004	-4.458
0.335056	-0.549		0.33525	-0.097		0.333822	-4.54
0.362977	-0.671		0.363187	0.169		0.361641	-4.623
0.390898	-0.692		0.391125	0.178		0.389459	-5.376
0.41882	-0.629		0.419062	0.312		0.417278	-4.548
0.446741	-0.679		0.447	-0.445		0.445096	-4.595
0.474662	-0.708		0.474937	0.095		0.472915	-4.928
0.502584	-0.703		0.502875	0.048		0.500733	-4.696
0.530505	-0.801		0.530812	0.088		0.528552	-4.58
0.558426	-0.684		0.55875	-0.042		0.55637	-4.583
0.586348	-0.719		0.586687	0.134		0.584189	-4.662
0.614269	-1.471		0.614625	0.158		0.612007	-4.647
0.64219	0.124		0.642562	-0.011		0.639826	-4.562
0.670112	-0.625		0.6705	-0.072		0.667644	-4.66
0.698033	-0.821		0.698437	-0.125		0.695463	-4.72
0.725954	-0.96		0.726375	-0.013		0.723281	-5.085
0.753876	-0.748		0.754312	-0.075		0.7511	-4.641
0.781797	-0.84		0.78225	-0.075		0.778918	-4.612
0.809718	-0.805		0.810187	-0.223		0.806737	-4.476
0.83764	-0.853		0.838125	-0.191		0.834555	-4.723
0.865561	-0.793		0.866062	-0.043		0.862374	-4.457
0.893482	-0.784		0.894	-0.418		0.890192	-4.639
0.921404	-0.822		0.921937	-0.451		0.918011	-4.555
0.949325	-0.858		0.949875	0.692		0.945829	-4.832
0.977246	-0.709		0.977812	0.076		0.973648	-5.077
1.00517	-0.927		1.00575	-0.066		1.00147	-4.617
1.03309	-0.865		1.03369	-0.027		1.02928	-4.589
1.06101	-1.534		1.06162	-0.279		1.0571	-4.651
1.08893	-1.083		1.08956	-0.086		1.08492	-4.161
1.11685	-0.938		1.1175	-0.032		1.11274	-4.561
1.14477	-0.982		1.14544	-0.068		1.14056	-4.647
1.1727	-0.983		1.17337	-0.04		1.16838	-4.681
1.20062	-1.115		1.20131	-0.313		1.1962	-4.945
1.22854	-1.085		1.22925	-0.014		1.22401	-4.851
1.25646	-1.161		1.25719	-0.045		1.25183	-5.272
1.28438	-1.494		1.28512	-0.382		1.27965	-4.222
1.3123	-1.056		1.31306	-1.31		1.30747	-4.683
1.34022	-1.217		1.341	0.644		1.33529	-4.826
1.36814	-1.18		1.36894	-0.032		1.36311	-4.795
1.39607	-1.169		1.39687	-0.07		1.39093	-5.051
1.42399	-1.253		1.42481	-0.669		1.41874	-4.735
1.45191	-1.217		1.45275	-0.03		1.44656	-4.591
1.47983	-1.433		1.48069	-0.123		1.47438	-4.557
1.50775	-0.942		1.50862	-0.136		1.5022	-4.55
1.53567	-1.152		1.53656	-0.149		1.53002	-4.697
1.56359	-1.158		1.5645	-0.166		1.55784	-4.701
1.59152	-1.332		1.59244	0.063		1.58565	-4.781
1.61944	-0.89		1.62037	0.081		1.61347	-4.749
1.64736	-1.306		1.64831	-0.194		1.64129	-5.051
1.67528	-1.504		1.67625	0.084		1.66911	-4.861
1.7032	-1.581		1.70419	-0.169		1.69693	-4.793
1.73112	-1.591		1.73212	-0.1		1.72475	-4.703
1.75904	-1.549		1.76006	-0.066		1.75257	-4.736
1.78696	-1.67		1.788	-0.073		1.78038	-4.81
1.81489	-1.801		1.81594	-0.307		1.8082	-4.776
1.84281	-1.584		1.84387	-0.224		1.83602	-4.772
1.87073	-1.585		1.87181	-0.114		1.86384	-5.026
1.89865	-1.474		1.89975	-0.106		1.89166	-4.836
1.92657	-1.844		1.92769	-0.238		1.91948	-5.554
1.95449	-1.603		1.95562	-0.196		1.9473	-4.545
1.98241	-1.762		1.98356	-0.14		1.97511	-4.773
2.01033	-1.753		2.0115	-0.042		2.00293	-5.004
2.03826	-2.036		2.03944	0.149		2.03075	-4.791
2.06618	-2.022		2.06737	-0.333		2.05857	-4.674
2.0941	-1.806		2.09531	-0.088		2.08639	-4.651
2.12202	-1.873		2.12325	-0.009		2.11421	-4.85
2.14994	-2.323		2.15119	-0.062		2.14203	-4.97
2.17786	-1.6		2.17912	-0.427		2.16984	-4.948
2.20578	-1.724		2.20706	-0.328		2.19766	-5.139
2.23371	-1.869		2.235	-0.01		2.22548	-4.843
2.26163	-1.636		2.26294	0.024		2.2533	-5.327
2.28955	-1.875		2.29087	-0.203		2.28112	-4.567
2.31747	-1.821		2.31881	-0.189		2.30894	-4.957
2.34539	-1.941		2.34675	-0.139		2.33675	-4.938
2.37331	-3.187		2.37469	-0.097		2.36457	-4.791
2.40123	-1.827		2.40262	-0.164		2.39239	-4.974
2.42915	-1.891		2.43056	-0.159		2.42021	-5.024
2.45708	-2.329		2.4585	-0.149		2.44803	-5.19
2.485	-1.391		2.48644	-0.115		2.47585	-5.005
2.51292	-1.972		2.51437	-0.028		2.50367	-4.94
2.54084	-2.027		2.54231	-0.021		2.53148	-4.995
2.56876	-2.076		2.57025	-0.366		2.5593	-5.029
2.59668	-2.089		2.59819	-0.067		2.58712	-4.904
2.6246	-2.115		2.62612	-0.114		2.61494	-4.994
2.65253	-2.16		2.65406	-0.064		2.64276	-5.048
2.68045	-2.153		2.682	-0.274		2.67058	-4.901
2.70837	-1.979		2.70994	-0.109		2.6984	-5.226
2.73629	-2.041		2.73787	-0.147		2.72621	-4.749
2.76421	-2.134		2.76581	0.185		2.75403	-4.785
2.79213	-1.79		2.79375	0.064		2.78185	-5.74
2.82005	-2.129		2.82169	0.128		2.80967	-4.451
2.84797	-2.055		2.84962	0.116		2.83749	-5.005
2.8759	-2.071		2.87756	0.049		2.86531	-4.924
2.90382	-2.266		2.9055	0.307		2.89312	-5.008
2.93174	-2.285		2.93344	0.006		2.92094	-4.979
2.95966	-2.081		2.96137	-0.107		2.94876	-4.954
2.98758	-2.189		2.98931	0.033		2.97658	-5.107
3.0155	-2.278		3.01725	-0.187		3.0044	-5.026
3.04342	-2.351		3.04519	-0.797		3.03222	-5.249
3.07135	-2.294		3.07312	-0.411		3.06004	-5.372
3.09927	-2.305		3.10106	0.359		3.08785	-4.97
3.12719	-2.338		3.129	0.003		3.11567	-5.455
3.15511	-2.31		3.15694	-0.591		3.14349	-5.121
3.18303	-2.227		3.18487	0.452		3.17131	-5.114
3.21095	-2.055		3.21281	0.006		3.19913	-5.022
3.23887	-2.775		3.24075	-0.148		3.22695	-5.122
3.26679	-2.42		3.26869	-0.196		3.25477	-5.045
3.29472	-3.104		3.29662	0.031		3.28258	-5.298
3.32264	-2.1		3.32456	-0.009		3.3104	-4.926
3.35056	-2.468		3.3525	-0.068		3.33822	-4.938
3.37848	-2.389		3.38044	-0.13		3.36604	-4.973
3.4064	-2.212		3.40837	-0.068		3.39386	-5.052
3.43432	-2.243		3.43631	0.051		3.42168	-4.911
3.46224	-2.484		3.46425	-0.086		3.44949	-5.11
3.49016	-2.254		3.49219	0.112		3.47731	-5.087
3.51809	-2.528		3.52012	-0.194		3.50513	-5.049
3.54601	-2.459		3.54806	-0.132		3.53295	-5.297
3.57393	-2.355		3.576	-0.02		3.56077	-5.189
3.60185	-2.416		3.60394	0.028		3.58859	-5.139
3.62977	-2.73		3.63187	-0.053		3.61641	-5.61
3.65769	-2.679		3.65981	-0.111		3.64422	-5.605
3.68561	-2.649		3.68775	-0.061		3.67204	-5.469
3.71354	-2.366		3.71569	-0.041		3.69986	-5.013
3.74146	-2.18		3.74362	-0.106		3.72768	-5.092
3.76938	-2.473		3.77156	-0.104		3.7555	-5.466
3.7973	-2.397		3.7995	-0.184		3.78332	-5.513
3.82522	-2.537		3.82744	-0.123		3.81114	-5.608
3.85314	-2.395		3.85537	-0.027		3.83895	-4.321
3.88106	-2.664		3.88331	0.32		3.86677	-4.739
3.90898	-2.6		3.91125	0.011		3.89459	-5.12
3.93691	-2.527		3.93919	-0.264		3.92241	-4.914
3.96483	-2.586		3.96712	0.864		3.95023	-5.215
3.99275	-2.58		3.99506	-0.072		3.97805	-4.888
4.02067	-2.28		4.023	-0.396		4.00586	-5.078
4.04859	-2.261		4.05094	-0.508		4.03368	-5.23
4.07651	-2.359		4.07887	0.356		4.0615	-5.111
4.10443	-2.395		4.10681	0.007		4.08932	-4.968
4.13236	-2.892		4.13475	-0.103		4.11714	-5.154
4.16028	-2.224		4.16269	-0.157		4.14496	-5.128
4.1882	-2.79		4.19062	-0.2		4.17278	-5.214
4.21612	-2.943		4.21856	-0.066		4.20059	-5.261
4.24404	-2.108		4.2465	-0.112		4.22841	-5.18
4.27196	-2.578		4.27444	-0.159		4.25623	-5.165
4.29988	-2.508		4.30237	0.027		4.28405	-5.202
4.3278	-2.544		4.33031	0.002		4.31187	-5.241
4.35573	-2.599		4.35825	0.04		4.33969	-5.209
4.38365	-2.841		4.38619	-0.327		4.36751	-5.233
4.41157	-2.579		4.41412	0.242		4.39532	-5.192
4.43949	-2.642		4.44206	-0.11		4.42314	-5.234
4.46741	-2.46		4.47	-0.123		4.45096	-5.181
4.49533	-2.493		4.49794	-0.198		4.47878	-5.159
4.52325	-2.551		4.52587	-0.157		4.5066	-5.241
4.55117	-2.512		4.55381	-0.041		4.53442	-5.24
4.5791	-2.696		4.58175	0.028		4.56224	-4.832
4.60702	-2.213		4.60969	-0.416		4.59005	-5.338
4.63494	-2.33		4.63762	-0.27		4.61787	-5.384
4.66286	-2.355		4.66556	-0.023		4.64569	-5.029
4.69078	-2.528		4.6935	0.042		4.67351	-5.164
4.7187	-2.395		4.72144	-0.088		4.70133	-4.804
4.74662	-2.42		4.74937	-0.051		4.72915	-4.913
4.77455	-2.483		4.77731	-0.033		4.75696	-4.951
4.80247	-2.454		4.80525	-0.136		4.78478	-5.185
4.83039	-2.434		4.83319	0.282		4.8126	-5.13
4.85831	-2.443		4.86112	-0.208		4.84042	-5.31
4.88623	-2.447		4.88906	-0.217		4.86824	-5.288
4.91415	-2.471		4.917	-0.846		4.89606	-5.139
4.94207	-2.391		4.94493	0.329		4.92388	-5.227
4.96999	-2.439		4.97287	-0.142		4.95169	-5.006
4.99792	-3.081		5.00081	-0.144		4.97951	-5.233
5.02584	-1.949		5.02875	0.056		5.00733	-5.329
5.05376	-2.454		5.05668	-0.043		5.03515	-5.254
5.08168	-2.586		5.08462	0.092		5.06297	-5.272
5.1096	-2.481		5.11256	-0.28		5.09079	-5.326
5.13752	-2.267		5.1405	-0.158		5.11861	-5.258
5.16544	-2.581		5.16843	-0.073		5.14642	-5.285
5.19337	-2.442		5.19637	0.067		5.17424	-4.971
5.22129	-2.476		5.22431	-0.021		5.20206	-5.105
5.24921	-2.293		5.25225	-0.032		5.22988	-5.073
5.27713	-2.381		5.28018	0.339		5.2577	-5.252
5.30505	-2.46		5.30812	0.267		5.28552	-5.197
5.33297	-2.643		5.33606	0.271		5.31333	-5.245
5.36089	-2.44		5.364	0.123		5.34115	-5.09
5.38881	-2.582		5.39193	0.096		5.36897	-5.437
5.41674	-2.503		5.41987	0.071		5.39679	-6.452
5.44466	-2.45		5.44781	-0.008		5.42461	-4.954
5.47258	-1.931		5.47575	-0.056		5.45243	-5.281
5.5005	-2.497		5.50368	0.024		5.48025	-5.328
5.52842	-2.387		5.53162	0.084		5.50806	-5.245
5.55634	-2.406		5.55956	0.087		5.53588	-5.696
5.58426	-2.388		5.5875	-0.134		5.5637	-5.177
5.61219	-2.294		5.61543	0.105		5.59152	-5.255
5.64011	-2.383		5.64337	0.141		5.61934	-5.375
5.66803	-2.428		5.67131	0.187		5.64716	-5.207
5.69595	-1.89		5.69925	0.191		5.67498	-5.179
5.72387	-2.381		5.72718	0.215		5.70279	-5.189
5.75179	-2.276		5.75512	0.076		5.73061	-5.4
5.77971	-2.319		5.78306	-0.659		5.75843	-5.083
5.80763	-2.31		5.811	0.641		5.78625	-5.15
5.83556	-2.492		5.83893	0.154		5.81407	-5.659
5.86348	-2.411		5.86687	0.175		5.84189	-4.522
5.8914	-1.758		5.89481	0.341		5.8697	-5.253
5.91932	-2.317		5.92275	0.256		5.89752	-5.211
5.94724	-2.41		5.95068	0.011		5.92534	-5.178
5.97516	-2.651		5.97862	0.101		5.95316	-5.189
6.00308	-2.118		6.00656	0.201		5.98098	-5.29
6.031	-2.371		6.0345	0.141		6.0088	-5.174
6.05893	-2.358		6.06243	0.395		6.03662	-5.149
6.08685	-2.491		6.09037	0.211		6.06443	-5.068
6.11477	-2.266		6.11831	0.22		6.09225	-5.296
6.14269	-2.424		6.14625	0.065		6.12007	-5.453
6.17061	-2.367		6.17418	0.499		6.14789	-5.281
6.19853	-2.532		6.20212	0.084		6.17571	-5.429
6.22645	-2.389		6.23006	0.115		6.20353	-5.892
6.25438	-2.306		6.258	0.198		6.23135	-5.47
6.2823	-2.316		6.28593	0.115		6.25916	-5.701
6.31022	-2.328		6.31387	0.224		6.28698	-5.178
6.33814	-2.401		6.34181	0.129		6.3148	-5.031
6.36606	-2.282		6.36975	0.144		6.34262	-5.481
6.39398	-2.406		6.39768	0.156		6.37044	-5.007
6.4219	-2.309		6.42562	-0.17		6.39826	-4.916
6.44982	-2.615		6.45356	0.083		6.42608	-4.815
6.47775	-2.237		6.4815	0.197		6.45389	-5.458
6.50567	-2.074		6.50943	0.172		6.48171	-4.069
6.53359	-2.774		6.53737	0.206		6.50953	-5.157
6.56151	-1.539		6.56531	0.199		6.53735	-5.13
6.58943	-2.294		6.59325	0.682		6.56517	-5.203
6.61735	-2.306		6.62118	0.22		6.59299	-5.059
6.64527	-2.382		6.64912	0.165		6.6208	-5.089
6.6732	-2.174		6.67706	0.127		6.64862	-5.102
6.70112	-2.465		6.705	-0.119		6.67644	-5.731
6.72904	-2.341		6.73293	0.145		6.70426	-4.96
6.75696	-2.729		6.76087	0.119		6.73208	-5.182
6.78488	-1.823		6.78881	0.165		6.7599	-5.075
6.8128	-2.305		6.81675	0.22		6.78772	-5.021
6.84072	-1.942		6.84468	0.136		6.81553	-5.147
6.86864	-2.082		6.87262	0.196		6.84335	-5.146
6.89657	-2.348		6.90056	0.244		6.87117	-5.163
6.92449	-2.491		6.9285	0.046		6.89899	-5.093
6.95241	-2.55		6.95643	-0.224		6.92681	-5.066
6.98033	-2.328		6.98437	0.151		6.95463	-5.034
7.00825	-2.279		7.01231	0.101		6.98245	-4.841
7.03617	-2.308		7.04025	-0.051		7.01026	-4.857
7.06409	-2.051		7.06818	0.196		7.03808	-4.97
7.09201	-1.997		7.09612	0.16		7.0659	-4.844
7.11994	-2.196		7.12406	0.233		7.09372	-5.019
7.14786	-2.123		7.152	0.295		7.12154	-5.131
7.17578	-2.186		7.17993	0.039		7.14936	-5.205
7.2037	-2.178		7.20787	0.029		7.17717	-5.009
7.23162	-2.117		7.23581	0.21		7.20499	-5.025
7.25954	-2.1		7.26375	0.112		7.23281	-4.949
7.28746	-2.113		7.29168	0.26		7.26063	-4.518
7.31539	-2.107		7.31962	0.141		7.28845	-5.644
7.34331	-2.084		7.34756	0.241		7.31627	-5.342
7.37123	-2.151		7.3755	0.258		7.34409	-4.728
7.39915	-2.112		7.40343	0.217		7.3719	-5.04
7.42707	-2.173		7.43137	-0.875		7.39972	-5.024
7.45499	-1.925		7.45931	0.439		7.42754	-4.958
7.48291	-1.89		7.48725	-0.027		7.45536	-5.121
7.51083	-1.937		7.51518	0.234		7.48318	-4.99
7.53876	-1.893		7.54312	0.244		7.511	-4.991
7.56668	-1.819		7.57106	0.339		7.53882	-4.642
7.5946	-1.821		7.599	0.193		7.56663	-4.952
7.62252	-3.231		7.62693	0.184		7.59445	-4.809
7.65044	-1.263		7.65487	0.158		7.62227	-4.718
7.67836	-1.796		7.68281	0.09		7.65009	-4.292
7.70628	-1.31		7.71075	0.242		7.67791	-4.742
7.73421	-1.828		7.73868	0.307		7.70573	-4.989
7.76213	-1.638		7.76662	0.37		7.73354	-4.902
7.79005	-1.629		7.79456	0.331		7.76136	-4.742
7.81797	-1.652		7.8225	0.248		7.78918	-4.832
7.84589	-1.695		7.85043	-0.037		7.817	-4.761
7.87381	-1.836		7.87837	0.206		7.84482	-4.655
7.90173	-1.798		7.90631	0.329		7.87264	-4.707
7.92965	-1.868		7.93425	0.266		7.90046	-4.663
7.95758	-1.817		7.96218	0.207		7.92827	-4.735
7.9855	-1.842		7.99012	0.246		7.95609	-4.984
8.01342	-1.783		8.01806	0.182		7.98391	-4.796
8.04134	-2.08		8.046	0.257		8.01173	-4.565
8.06926	-1.942		8.07393	0.166		8.03955	-4.965
8.09718	-2.073		8.10187	0.236		8.06737	-4.898
8.1251	-1.736		8.12981	0.354		8.09519	-4.807
8.15302	-1.938		8.15775	0.432		8.123	-5.272
8.18095	-2.014		8.18568	0.295		8.15082	-5.191
8.20887	-1.981		8.21362	0.195		8.17864	-5.066
8.23679	-1.953		8.24156	0.294		8.20646	-5.391
8.26471	-1.889		8.2695	0.336		8.23428	-4.749
8.29263	-2.003		8.29743	0.068		8.2621	-4.811
8.32055	-1.695		8.32537	0.067		8.28992	-4.772
8.34847	-1.863		8.35331	0.214		8.31773	-4.81
8.3764	-1.806		8.38125	0.178		8.34555	-4.469
8.40432	-1.814		8.40918	-0.488		8.37337	-4.671
8.43224	-1.843		8.43712	0.948		8.40119	-4.892
8.46016	-2.3		8.46506	0.183		8.42901	-5.002
8.48808	-1.97		8.493	0.227		8.45683	-4.864
8.516	-2.085		8.52093	0.203		8.48464	-4.798
8.54392	-2.062		8.54887	0.165		8.51246	-4.786
8.57184	-1.979		8.57681	0.244		8.54028	-4.874
8.59977	-2.097		8.60475	0.172		8.5681	-4.754
8.62769	-1.829		8.63268	0.343		8.59592	-4.622
8.65561	-1.949		8.66062	0.446		8.62374	-4.661
8.68353	-1.822		8.68856	0.234		8.65156	-4.715
8.71145	-1.732		8.7165	0.132		8.67937	-5.075
8.73937	-1.796		8.74443	0.124		8.70719	-4.762
8.76729	-2.15		8.77237	0.224		8.73501	-4.643
8.79522	-2.036		8.80031	0.26		8.76283	-4.786
8.82314	-1.978		8.82825	0.161		8.79065	-4.36
8.85106	-1.701		8.85618	0.153		8.81847	-4.448
8.87898	-1.892		8.88412	0.24		8.84629	-4.438
8.9069	-1.852		8.91206	0.337		8.8741	-4.716
8.93482	-1.762		8.94	0.227		8.90192	-3.892
8.96274	-1.769		8.96793	0.317		8.92974	-4.434
8.99066	-1.534		8.99587	0.06		8.95756	-4.544
9.01859	-1.776		9.02381	0.31		8.98538	-4.505
9.04651	-2.021		9.05175	0.244		9.0132	-4.512
9.07443	-1.666		9.07968	0.135		9.04101	-4.489
9.10235	-1.553		9.10762	0.255		9.06883	-6.152
9.13027	-1.913		9.13556	-0.109		9.09665	-4.103
9.15819	-1.86		9.1635	0.383		9.12447	-4.522
9.18611	-1.827		9.19143	0.302		9.15229	-4.458
9.21404	-1.824		9.21937	0.565		9.18011	-4.521
9.24196	-1.937		9.24731	-0.087		9.20793	-4.38
9.26988	-2.007		9.27525	-0.689		9.23574	-4.314
9.2978	-1.918		9.30318	0.751		9.26356	-4.483
9.32572	-1.634		9.33112	0.238		9.29138	-4.383
9.35364	-1.527		9.35906	0.225		9.3192	-4.381
9.38156	-2.412		9.387	0.008		9.34702	-4.435
9.40948	-1.543		9.41493	0.202		9.37484	-4.298
9.43741	-1.85		9.44287	0.228		9.40266	-4.084
9.46533	-1.721		9.47081	0.235		9.43047	-4.566
9.49325	-1.596		9.49875	0.039		9.45829	-4.142
9.52117	-1.758		9.52668	-0.071		9.48611	-4.289
9.54909	-1.562		9.55462	0.078		9.51393	-4.201
9.57701	-1.674		9.58256	0.222		9.54175	-4.219
9.60493	-1.625		9.6105	0.201		9.56957	-4.228
9.63285	-1.655		9.63843	0.127		9.59738	-4.162
9.66078	-1.736		9.66637	0.532		9.6252	-4.173
9.6887	-1.748		9.69431	0.165		9.65302	-4.162
9.71662	-1.648		9.72224	0.28		9.68084	-4.275
9.74454	-1.706		9.75018	0.064		9.70866	-3.999
9.77246	-1.598		9.77812	-0.053		9.73648	-4.392
9.80038	-1.693		9.80606	0.073		9.7643	-3.905
9.8283	-1.762		9.83399	0.013		9.79211	-3.987
9.85623	-1.048		9.86193	0.524		9.81993	-3.972
9.88415	-1.682		9.88987	0.063		9.84775	-3.965
9.91207	-1.558		9.91781	0.347		9.87557	-3.985
9.93999	-1.68		9.94574	0.247		9.90339	-3.966
9.96791	-1.636		9.97368	-0.076		9.93121	-3.964
9.99583	-1.625		10.0016	0.243		9.95903	-3.883
10.0238	-1.705		10.0296	-0.171		9.98684	-3.902
10.0517	-1.738		10.0575	-0.79		10.0147	-3.785
10.0796	-1.245		10.0854	1.011		10.0425	-3.559
10.1075	-1.678		10.1134	-0.117		10.0703	-4.233
10.1354	-1.656		10.1413	0.283		10.0981	-3.401
10.1634	-1.677		10.1692	-0.429		10.1259	-3.294
10.1913	-1.469		10.1972	0.605		10.1538	-3.451
10.2192	-1.633		10.2251	0.312		10.1816	-3.474
10.2471	-1.751		10.2531	0.182		10.2094	-3.455
10.275	-1.374		10.281	0.205		10.2372	-3.665
10.303	-1.652		10.3089	0.253		10.265	-3.491
10.3309	-1.747		10.3369	0.166		10.2928	-3.185
10.3588	-2.381		10.3648	0.086		10.3207	-3.23
10.3867	-1.563		10.3927	0.246		10.3485	-2.979
10.4147	-1.6		10.4207	0.196		10.3763	-3.151
10.4426	-1.793		10.4486	0.253		10.4041	-2.994
10.4705	-1.625		10.4766	0.169		10.4319	-2.927
10.4984	-1.576		10.5045	-0.254		10.4598	-2.879
10.5263	-1.58		10.5324	0.893		10.4876	-3.29
10.5543	-1.78		10.5604	0.266		10.5154	-3.151
10.5822	-1.565		10.5883	0.221		10.5432	-2.734
10.6101	-1.634		10.6162	0.101		10.571	-2.645
10.638	-1.555		10.6442	0.247		10.5989	-3.287
10.6659	-1.571		10.6721	0.286		10.6267	-2.54
10.6939	-1.658		10.7001	0.206		10.6545	-2.332
10.7218	-1.706		10.728	0.442		10.6823	-2.269
10.7497	-1.503		10.7559	0.244		10.7101	-2.353
10.7776	-1.358		10.7839	0.251		10.7379	-2.417
10.8056	-1.471		10.8118	0.415		10.7658	-2.411
10.8335	-1.473		10.8397	0.169		10.7936	-2.253
10.8614	-1.486		10.8677	0.268		10.8214	-1.847
10.8893	-1.458		10.8956	0.335		10.8492	-2.34
10.9172	-1.514		10.9236	-0.079		10.877	-2.348
10.9452	-1.157		10.9515	0.642		10.9049	-2.19
10.9731	-1.528		10.9794	0.301		10.9327	-2.68
11.001	-1.424		11.0074	0.266		10.9605	-2.371
11.0289	-1.501		11.0353	-0.328		10.9883	-2.671
11.0568	-1.554		11.0632	0.263		11.0161	-2.42
11.0848	-1.68		11.0912	0.202		11.0439	-2.332
11.1127	-2.073		11.1191	0.011		11.0718	-2.307
11.1406	-1.379		11.1471	0.346		11.0996	-2.38
11.1685	-0.916		11.175	0.33		11.1274	-2.45
11.1964	-1.446		11.2029	0.294		11.1552	-2.415
11.2244	-2.033		11.2309	0.273		11.183	-2.454
11.2523	-1.396		11.2588	0.326		11.2109	-2.622
11.2802	-1.361		11.2867	0.314		11.2387	-2.583
11.3081	-1.53		11.3147	0.251		11.2665	-2.396
11.3361	-1.648		11.3426	0.229		11.2943	-2.326
11.364	-1.554		11.3706	0.168		11.3221	-2.371
11.3919	-1.193		11.3985	0.375		11.35	-2.338
11.4198	-1.255		11.4264	0.79		11.3778	-2.401
11.4477	-1.179		11.4544	0.571		11.4056	-2.593
11.4757	-1.189		11.4823	0.493		11.4334	-2.624
11.5036	-1.245		11.5102	0.383		11.4612	-2.436
11.5315	-1.426		11.5382	0.311		11.489	-3.331
11.5594	-1.449		11.5661	0.404		11.5169	-2.147
11.5873	-1.498		11.5941	-0.198		11.5447	-2.764
11.6153	-1.195		11.622	0.286		11.5725	-2.636
11.6432	-1.209		11.6499	0.389		11.6003	-2.713
11.6711	-1.26		11.6779	0.378		11.6281	-3.036
11.699	-1.274		11.7058	0.198		11.656	-1.982
11.727	-1.256		11.7337	0.273		11.6838	-2.481
11.7549	-1.286		11.7617	0.373		11.7116	-2.438
11.7828	-1.278		11.7896	-0.565		11.7394	-2.629
11.8107	-1.813		11.8176	-0.053		11.7672	-2.706
11.8386	-1.501		11.8455	0.059		11.795	-2.792
11.8666	-1.195		11.8734	0.447		11.8229	-2.672
11.8945	-1.179		11.9014	-0.871		11.8507	-2.674
11.9224	-1.139		11.9293	0.587		11.8785	-2.703
11.9503	-1.075		11.9572	0.31		11.9063	-2.335
11.9782	-1.094		11.9852	0.287		11.9341	-2.123
12.0062	-0.75		12.0131	0.428		11.962	-2.468
12.0341	-0.889		12.0411	0.355		11.9898	-2.714
12.062	-0.873		12.069	0.169		12.0176	-2.795
12.0899	-0.424		12.0969	0.248		12.0454	-2.829
12.1179	-1.641		12.1249	0.296		12.0732	-2.806
12.1458	-0.86		12.1528	0.271		12.1011	-2.824
12.1737	-0.924		12.1807	0.314		12.1289	-2.856
12.2016	-0.956		12.2087	0.113		12.1567	-2.958
12.2295	-0.917		12.2366	0.534		12.1845	-2.769
12.2575	-1.039		12.2646	0.363		12.2123	-2.789
12.2854	-0.998		12.2925	0.934		12.2401	-2.971
12.3133	-0.996		12.3204	0.047		12.268	-2.97
12.3412	-0.831		12.3484	0.093		12.2958	-3.115
12.3691	-0.845		12.3763	0.484		12.3236	-3.145
12.3971	-0.7		12.4042	0.308		12.3514	-3.335
12.425	-0.702		12.4322	0.442		12.3792	-3.229
12.4529	-0.701		12.4601	0.282		12.4071	-3.195
12.4808	-0.907		12.4881	0.321		12.4349	-3.2
12.5088	-0.813		12.516	0.318		12.4627	-2.622
12.5367	-0.681		12.5439	0.335		12.4905	-3.257
12.5646	-0.649		12.5719	0.263		12.5183	-3.171
12.5925	-0.622		12.5998	0.337		12.5461	-3.807
12.6204	-0.4		12.6277	0.532		12.574	-2.478
12.6484	-0.183		12.6557	0.566		12.6018	-3.386
12.6763	-0.485		12.6836	0.149		12.6296	-3.539
12.7042	-0.39		12.7116	0.665		12.6574	-3.128
12.7321	-0.479		12.7395	0.932		12.6852	-3.492
12.76	-0.551		12.7674	0.43		12.7131	-3.601
12.788	-0.431		12.7954	0.785		12.7409	-3.381
12.8159	-0.323		12.8233	0.279		12.7687	-4.232
12.8438	-0.244		12.8512	0.332		12.7965	-3.138
12.8717	-0.318		12.8792	0.415		12.8243	-3.715
12.8996	-0.795		12.9071	0.381		12.8522	-3.505
12.9276	0.151		12.9351	0.606		12.88	-3.431
12.9555	-0.135		12.963	0.429		12.9078	-3.407
12.9834	-0.383		12.9909	0.365		12.9356	-3.643
13.0113	0.067		13.0189	0.383		12.9634	-3.505
13.0393	-0.027		13.0468	0.366		12.9912	-3.304
13.0672	-0.091		13.0747	0.371		13.0191	-3.451
13.0951	-0.018		13.1027	0.428		13.0469	-3.5
13.123	0.022		13.1306	0.51		13.0747	-3.683
13.1509	0.051		13.1586	-0.298		13.1025	-3.089
13.1789	0.15		13.1865	0.398		13.1303	-3.297
13.2068	0.218		13.2144	0.293		13.1582	-3.228
13.2347	0.332		13.2424	0.498		13.186	-3.274
13.2626	0.386		13.2703	0.536		13.2138	-3.275
13.2905	0.879		13.2982	0.274		13.2416	-3.369
13.3185	0.531		13.3262	0.498		13.2694	-3.058
13.3464	0.516		13.3541	0.41		13.2972	-3.291
13.3743	0.421		13.3821	0.742		13.3251	-3.306
13.4022	0.754		13.41	0.497		13.3529	-3.048
13.4302	0.461		13.4379	0.502		13.3807	-3.416
13.4581	0.658		13.4659	0.499		13.4085	-2.864
13.486	0.807		13.4938	0.565		13.4363	-2.607
13.5139	0.995		13.5217	0.48		13.4642	-2.404
13.5418	1.011		13.5497	-0.098		13.492	-2.353
13.5698	1.205		13.5776	0.667		13.5198	-2.133
13.5977	1.307		13.6056	0.558		13.5476	-2.282
13.6256	1.445		13.6335	0.439		13.5754	-2.085
13.6535	1.382		13.6614	0.34		13.6032	-1.822
13.6814	1.445		13.6894	0.53		13.6311	-1.843
13.7094	1.851		13.7173	0.487		13.6589	-1.246
13.7373	2.036		13.7452	0.459		13.6867	-1.345
13.7652	2.173		13.7732	0.434		13.7145	-1.147
13.7931	2.963		13.8011	0.324		13.7423	-0.754
13.8211	2.112		13.8291	0.502		13.7702	-0.553
13.849	2.849		13.857	0.506		13.798	-0.56
13.8769	2.862		13.8849	0.624		13.8258	-0.605
13.9048	3.542		13.9129	0.59		13.8536	-0.615
13.9327	3.163		13.9408	0.519		13.8814	-0.66
13.9607	3.291		13.9687	0.168		13.9093	-0.729
13.9886	3.403		13.9967	0.568		13.9371	-0.651
14.0165	3.626		14.0246	0.079		13.9649	-0.556
14.0444	3.678		14.0526	0.488		13.9927	-0.824
14.0723	3.798		14.0805	0.538		14.0205	-0.822
14.1003	3.957		14.1084	0.536		14.0483	-0.979
14.1282	3.956		14.1364	0.511		14.0762	-0.528
14.1561	3.883		14.1643	0.327		14.104	-1.167
14.184	3.958		14.1922	0.292		14.1318	-1.261
14.212	4.166		14.2202	0.132		14.1596	-1.43
14.2399	4.131		14.2481	0.787		14.1874	-1.526
14.2678	4.168		14.2761	0.544		14.2153	-1.472
14.2957	4.421		14.304	0.513		14.2431	-1.695
14.3236	4.347		14.3319	0.541		14.2709	-1.731
14.3516	4.561		14.3599	0.629		14.2987	-2.7
14.3795	4.548		14.3878	0.558		14.3265	-1.175
14.4074	4.814		14.4157	0.203		14.3543	-1.283
14.4353	4.912		14.4437	0.651		14.3822	-1.483
14.4632	5.349		14.4716	0.706		14.41	-1.185
14.4912	5.638		14.4996	0.74		14.4378	-0.769
14.5191	5.931		14.5275	0.116		14.4656	-0.484
14.547	6.132		14.5554	1.468		14.4934	-0.196
14.5749	6.509		14.5834	0.667		14.5213	0.201
14.6028	6.953		14.6113	0.665		14.5491	0.868
14.6308	7.081		14.6392	0.523		14.5769	1.525
14.6587	6.618		14.6672	0.477		14.6047	2.171
14.6866	8.246		14.6951	0.593		14.6325	3.082
14.7145	8.128		14.7231	0.726		14.6604	4.083
14.7425	7.967		14.751	0.834		14.6882	5.59
14.7704	8.447		14.7789	0.801		14.716	7.464
14.7983	8.218		14.8069	0.996		14.7438	9.759
14.8262	7.996		14.8348	0.965		14.7716	12.585
14.8541	8.113		14.8627	1.151		14.7994	16.139
14.8821	8.02		14.8907	1.141		14.8273	20.531
14.91	7.847		14.9186	1.197		14.8551	25.849
14.9379	7.745		14.9466	1.355		14.8829	32.321
14.9658	7.911		14.9745	1.697		14.9107	39.925
14.9937	7.66		15.0024	1.918		14.9385	48.054
15.0217	7.375		15.0304	2.201		14.9664	57.981
15.0496	7.447		15.0583	2.493		14.9942	67.833
15.0775	7.439		15.0862	2.813		15.022	77.17
15.1054	7.426		15.1142	3.289		15.0498	85.821
15.1334	7.271		15.1421	3.734		15.0776	94.347
15.1613	7.437		15.1701	3.928		15.1054	101.802
15.1892	7.56		15.198	4.368		15.1333	107.531
15.2171	7.761		15.2259	4.822		15.1611	111.969
15.245	7.723		15.2539	5.216		15.1889	116.694
15.273	7.853		15.2818	5.382		15.2167	117.822
15.3009	8.051		15.3097	5.6		15.2445	117.421
15.3288	8.142		15.3377	6.38		15.2724	114.971
15.3567	8.477		15.3656	6.144		15.3002	111.781
15.3846	8.789		15.3936	5.109		15.328	107.13
15.4126	9.004		15.4215	7.237		15.3558	100.669
15.4405	9.721		15.4494	6.054		15.3836	93.045
15.4684	10.221		15.4774	5.92		15.4115	85.846
15.4963	10.77		15.5053	5.636		15.4393	78.223
15.5243	11.06		15.5332	5.366		15.4671	70.192
15.5522	14.648		15.5612	5.702		15.4949	62.405
15.5801	15.186		15.5891	5.003		15.5227	54.784
15.608	17.581		15.6171	4.717		15.5505	47.91
15.6359	20.067		15.645	4.471		15.5784	41.089
15.6639	24.109		15.6729	4.177		15.6062	35.017
15.6918	28.529		15.7009	4.016		15.634	29.111
15.7197	33.366		15.7288	3.754		15.6618	24.649
15.7476	39.075		15.7567	3.187		15.6896	20.447
15.7755	44.758		15.7847	3.214		15.7175	16.719
15.8035	50.86		15.8126	3.111		15.7453	13.625
15.8314	56.642		15.8406	2.97		15.7731	10.829
15.8593	61.701		15.8685	2.832		15.8009	8.074
15.8872	66.189		15.8964	2.715		15.8287	6.331
15.9152	69.514		15.9244	2.756		15.8565	5.545
15.9431	71.543		15.9523	2.627		15.8844	3.547
15.971	71.889		15.9802	3.39		15.9122	2.87
15.9989	71.743		16.0082	2.935		15.94	1.919
16.0268	70.315		16.0361	3.378		15.9678	1.256
16.0548	67.484		16.0641	3.889		15.9956	0.637
16.0827	64.097		16.092	4.031		16.0235	0.121
16.1106	59.845		16.1199	5.711		16.0513	-0.132
16.1385	55.476		16.1479	6.958		16.0791	-0.514
16.1664	50.746		16.1758	8.478		16.1069	-0.956
16.1944	45.642		16.2037	11.939		16.1347	-0.971
16.2223	40.981		16.2317	14.027		16.1626	-1.627
16.2502	36.782		16.2596	19.136		16.1904	-0.817
16.2781	32.868		16.2876	24.852		16.2182	-1.575
16.306	29.151		16.3155	30.835		16.246	-1.777
16.334	25.863		16.3434	38.179		16.2738	-1.995
16.3619	23.024		16.3714	46.534		16.3016	-2.285
16.3898	20.199		16.3993	55.222		16.3295	-2.339
16.4177	16.998		16.4272	64.546		16.3573	-2.735
16.4457	15.988		16.4552	73.551		16.3851	-2.812
16.4736	14.25		16.4831	81.536		16.4129	-2.843
16.5015	12.745		16.5111	89.383		16.4407	-2.934
16.5294	12.333		16.539	95.665		16.4686	-2.976
16.5573	10.737		16.5669	100.264		16.4964	-3.222
16.5853	10.136		16.5949	102.538		16.5242	-3.31
16.6132	9.519		16.6228	102.47		16.552	-3.395
16.6411	9.063		16.6507	101.464		16.5798	-3.442
16.669	8.666		16.6787	97.983		16.6076	-3.864
16.6969	8.33		16.7066	93.178		16.6355	-3.562
16.7249	8.201		16.7346	86.394		16.6633	-3.578
16.7528	8.119		16.7625	79.988		16.6911	-3.811
16.7807	7.995		16.7904	72.398		16.7189	-4.138
16.8086	7.555		16.8184	64.908		16.7467	-3.271
16.8366	7.756		16.8463	57.108		16.7746	-3.773
16.8645	7.588		16.8742	50.091		16.8024	-3.668
16.8924	7.347		16.9022	43.311		16.8302	-3.638
16.9203	7.574		16.9301	37.476		16.858	-4.049
16.9482	6.933		16.9581	32.098		16.8858	-3.924
16.9762	6.61		16.986	27.04		16.9137	-4.462
17.0041	6.243		17.0139	22.94		16.9415	-3.909
17.032	5.979		17.0419	18.483		16.9693	-3.91
17.0599	5.527		17.0698	16.466		16.9971	-3.957
17.0878	5.253		17.0977	13.811		17.0249	-4.132
17.1158	4.965		17.1257	11.87		17.0527	-4.098
17.1437	4.663		17.1536	9.015		17.0806	-4.072
17.1716	4.196		17.1816	8.265		17.1084	-4.182
17.1995	3.986		17.2095	6.782		17.1362	-4.307
17.2275	3.78		17.2374	5.65		17.164	-4.095
17.2554	3.62		17.2654	5.133		17.1918	-3.747
17.2833	2.047		17.2933	4.421		17.2197	-4.162
17.3112	3.303		17.3212	3.857		17.2475	-4.251
17.3391	2.847		17.3492	3.227		17.2753	-4.165
17.3671	2.699		17.3771	2.945		17.3031	-4.198
17.395	1.685		17.4051	2.577		17.3309	-4.243
17.4229	2.166		17.433	2.307		17.3587	-4.296
17.4508	2.029		17.4609	1.84		17.3866	-4.205
17.4787	1.897		17.4889	1.283		17.4144	-4.109
17.5067	1.774		17.5168	1.765		17.4422	-3.969
17.5346	1.768		17.5447	1.942		17.47	-3.978
17.5625	1.652		17.5727	1.548		17.4978	-4.069
17.5904	1.377		17.6006	1.54		17.5257	-4.072
17.6184	1.317		17.6286	1.394		17.5535	-4.144
17.6463	1.189		17.6565	1.174		17.5813	-4.421
17.6742	0.932		17.6844	0.555		17.6091	-3.631
17.7021	1.095		17.7124	1.069		17.6369	-4.087
17.73	0.778		17.7403	0.978		17.6648	-4.134
17.758	1.06		17.7682	1.043		17.6926	-4.234
17.7859	1.347		17.7962	0.975		17.7204	-4.418
17.8138	0.887		17.8241	1.2		17.7482	-4.04
17.8417	0.901		17.8521	0.961		17.776	-4.266
17.8696	1.129		17.88	0.425		17.8038	-3.837
17.8976	0.731		17.9079	0.374		17.8317	-4.139
17.9255	0.748		17.9359	1.203		17.8595	-4.192
17.9534	0.694		17.9638	0.777		17.8873	-3.858
17.9813	0.589		17.9917	0.415		17.9151	-4.108
18.0093	0.622		18.0197	-0.09		17.9429	-4.175
18.0372	0.542		18.0476	0.912		17.9708	-4.326
18.0651	0.416		18.0756	0.784		17.9986	-4.167
18.093	0.413		18.1035	0.722		18.0264	-3.415
18.1209	0.404		18.1314	0.692		18.0542	-3.81
18.1489	0.065		18.1594	0.801		18.082	-3.927
18.1768	0.611		18.1873	0.755		18.1098	-3.848
18.2047	0.664		18.2152	0.727		18.1377	-3.797
18.2326	0.162		18.2432	0.654		18.1655	-3.857
18.2605	0.079		18.2711	0.841		18.1933	-4.315
18.2885	-0.209		18.2991	0.714		18.2211	-3.99
18.3164	-0.462		18.327	0.48		18.2489	-3.837
18.3443	-0.342		18.3549	1.001		18.2768	-3.638
18.3722	-0.289		18.3829	0.612		18.3046	-3.546
18.4001	-0.344		18.4108	1.285		18.3324	-3.603
18.4281	-0.542		18.4387	0.542		18.3602	-3.431
18.456	-0.324		18.4667	0.556		18.388	-3.505
18.4839	-0.382		18.4946	0.682		18.4159	-3.389
18.5118	-0.385		18.5226	0.746		18.4437	-3.836
18.5398	-0.738		18.5505	0.716		18.4715	-3.748
18.5677	-0.795		18.5784	0.994		18.4993	-3.16
18.5956	-0.704		18.6064	0.794		18.5271	-3.185
18.6235	-0.539		18.6343	0.678		18.5549	-3.176
18.6514	-0.45		18.6622	0.733		18.5828	-3.12
18.6794	-0.62		18.6902	0.555		18.6106	-3.336
18.7073	-0.611		18.7181	0.631		18.6384	-3.136
18.7352	-0.518		18.7461	0.756		18.6662	-2.381
18.7631	-0.296		18.774	0.718		18.694	-2.717
18.791	-0.276		18.8019	0.348		18.7219	-2.895
18.819	-0.501		18.8299	1.142		18.7497	-2.407
18.8469	-0.398		18.8578	0.919		18.7775	-2.955
18.8748	-0.279		18.8857	0.771		18.8053	-3.08
18.9027	-0.47		18.9137	1.132		18.8331	-3.209
18.9307	-0.355		18.9416	0.598		18.8609	-2.921
18.9586	-0.254		18.9696	0.809		18.8888	-2.642
18.9865	-0.073		18.9975	0.775		18.9166	-2.929
19.0144	-0.224		19.0254	0.724		18.9444	-2.889
19.0423	-0.527		19.0534	0.459		18.9722	-2.895
19.0703	0.219		19.0813	0.567		19	-2.838
19.0982	-0.11		19.1092	0.752		19.0279	-2.879
19.1261	-0.249		19.1372	0.736		19.0557	-3.162
19.154	0.001		19.1651	0.777		19.0835	-2.968
19.1819	-0.035		19.1931	0.642		19.1113	-2.89
19.2099	-0.012		19.221	0.722		19.1391	-2.894
19.2378	-0.112		19.2489	0.592		19.167	-2.868
19.2657	-0.11		19.2769	0.338		19.1948	-2.876
19.2936	-0.157		19.3048	0.596		19.2226	-2.909
19.3216	-0.336		19.3327	0.589		19.2504	-2.848
19.3495	-0.238		19.3607	0.784		19.2782	-2.698
19.3774	-0.176		19.3886	0.875		19.306	-2.85
19.4053	-0.083		19.4166	0.912		19.3339	-3.745
19.4332	-0.111		19.4445	0.824		19.3617	-2.605
19.4612	-0.308		19.4724	0.799		19.3895	-2.761
19.4891	-0.873		19.5004	0.997		19.4173	-2.863
19.517	-0.15		19.5283	0.778		19.4451	-2.858
19.5449	-0.333		19.5562	0.582		19.473	-3.394
19.5728	-0.442		19.5842	0.712		19.5008	-2.905
19.6008	-0.479		19.6121	0.84		19.5286	-3.319
19.6287	-0.573		19.6401	0.926		19.5564	-2.704
19.6566	-0.502		19.668	-0.317		19.5842	-3.02
19.6845	-0.58		19.6959	0.915		19.612	-3.058
19.7125	-0.585		19.7239	0.762		19.6399	-3.137
19.7404	-0.586		19.7518	0.567		19.6677	-3.216
19.7683	-0.552		19.7797	1.099		19.6955	-3.336
19.7962	-0.655		19.8077	0.761		19.7233	-3.337
19.8241	-0.658		19.8356	0.632		19.7511	-4.247
19.8521	-0.779		19.8636	0.724		19.779	-3.831
19.88	-0.982		19.8915	0.742		19.8068	-3.703
19.9079	-0.765		19.9194	0.685		19.8346	-3.395
19.9358	-0.488		19.9474	0.719		19.8624	-3.623
19.9637	-0.662		19.9753	0.664		19.8902	-3.629
19.9917	-0.592		20.0032	0.879		19.9181	-3.438
20.0196	-1.233		20.0312	0.932		19.9459	-3.346
20.0475	-0.496		20.0591	0.972		19.9737	-3.6
20.0754	-0.759		20.0871	0.573		20.0015	-3.518
20.1033	-0.943		20.115	0.783		20.0293	-4.055
20.1313	-0.968		20.1429	0.718		20.0571	-3.617
20.1592	-0.892		20.1709	0.982		20.085	-3.44
20.1871	-0.891		20.1988	0.781		20.1128	-3.405
20.215	-0.977		20.2267	0.762		20.1406	-3.467
20.243	-0.971		20.2547	0.818		20.1684	-3.507
20.2709	-1.045		20.2826	0.745		20.1962	-3.493
20.2988	-1.053		20.3106	0.783		20.2241	-3.532
20.3267	-1.131		20.3385	0.934		20.2519	-3.784
20.3546	-1.041		20.3664	0.945		20.2797	-4.539
20.3826	-0.959		20.3944	0.857		20.3075	-3.929
20.4105	-0.879		20.4223	1.166		20.3353	-3.925
20.4384	-0.938		20.4502	0.867		20.3631	-4.126
20.4663	-0.88		20.4782	1.164		20.391	-4.421
20.4942	-0.819		20.5061	0.713		20.4188	-4.104
20.5222	-0.903		20.5341	0.68		20.4466	-4.147
20.5501	-0.806		20.562	1.12		20.4744	-4.188
20.578	-1.096		20.5899	0.792		20.5022	-4.29
20.6059	-0.29		20.6179	0.855		20.5301	-4.288
20.6339	-0.361		20.6458	-0.319		20.5579	-4.33
20.6618	-0.312		20.6737	1.855		20.5857	-4.307
20.6897	-0.244		20.7017	0.687		20.6135	-4.575
20.7176	-0.271		20.7296	0.857		20.6413	-4.521
20.7455	-0.194		20.7576	0.722		20.6692	-4.469
20.7735	-0.209		20.7855	0.839		20.697	-4.515
20.8014	-0.309		20.8134	0.796		20.7248	-4.504
20.8293	0.215		20.8414	0.716		20.7526	-4.924
20.8572	0.073		20.8693	0.888		20.7804	-5.085
20.8851	-0.533		20.8972	1.082		20.8082	-4.737
20.9131	0.475		20.9252	0.99		20.8361	-4.848
20.941	-0.375		20.9531	0.724		20.8639	-4.855
20.9689	-0.169		20.9811	0.853		20.8917	-4.929
20.9968	-0.357		21.009	0.798		20.9195	-4.953
21.0248	-0.29		21.0369	0.789		20.9473	-4.968
21.0527	-0.365		21.0649	0.774		20.9752	-5.294
21.0806	-0.216		21.0928	0.706		21.003	-5.345
21.1085	-0.528		21.1207	0.827		21.0308	-5.699
21.1364	-0.635		21.1487	1.016		21.0586	-5.206
21.1644	-0.535		21.1766	0.777		21.0864	-5.332
21.1923	-0.443		21.2046	0.522		21.1142	-4.981
21.2202	-0.414		21.2325	0.824		21.1421	-5.204
21.2481	-0.35		21.2604	0.815		21.1699	-5.25
21.276	-0.517		21.2884	0.892		21.1977	-5.358
21.304	-0.586		21.3163	0.797		21.2255	-5.439
21.3319	-0.527		21.3442	0.856		21.2533	-5.672
21.3598	-0.969		21.3722	0.609		21.2812	-6.436
21.3877	-0.869		21.4001	0.576		21.309	-5.218
21.4157	-0.74		21.4281	0.892		21.3368	-5.489
21.4436	-0.851		21.456	0.911		21.3646	-5.432
21.4715	-0.524		21.4839	0.776		21.3924	-5.408
21.4994	-0.806		21.5119	0.426		21.4203	-5.348
21.5273	-0.75		21.5398	1.303		21.4481	-5.241
21.5553	-0.766		21.5677	0.785		21.4759	-5.213
21.5832	-0.615		21.5957	0.763		21.5037	-5.41
21.6111	-0.982		21.6236	0.523		21.5315	-5.231
21.639	-0.662		21.6516	0.649		21.5593	-4.997
21.6669	-2.006		21.6795	0.936		21.5872	-4.825
21.6949	-0.529		21.7074	0.876		21.615	-4.798
21.7228	-0.754		21.7354	0.81		21.6428	-4.739
21.7507	-1.144		21.7633	0.889		21.6706	-4.93
21.7786	-0.023		21.7912	0.88		21.6984	-4.396
21.8065	-0.624		21.8192	0.972		21.7263	-4.299
21.8345	-0.425		21.8471	0.963		21.7541	-4.074
21.8624	-0.419		21.8751	0.718		21.7819	-3.763
21.8903	-0.394		21.903	1.046		21.8097	-3.52
21.9182	-0.355		21.9309	1.182		21.8375	-3.455
21.9462	-0.335		21.9589	1.423		21.8653	-3.119
21.9741	-0.153		21.9868	1.52		21.8932	-3.631
22.002	0.014		22.0147	1.854		21.921	-2.313
22.0299	0.261		22.0427	2.077		21.9488	-2.724
22.0578	0.496		22.0706	2.451		21.9766	-2.172
22.0858	0.603		22.0986	2.544		22.0044	-2.042
22.1137	0.925		22.1265	2.488		22.0323	-1.625
22.1416	1.416		22.1544	3.012		22.0601	-1.375
22.1695	1.717		22.1824	3.173		22.0879	-1.179
22.1974	2.014		22.2103	4.071		22.1157	-1.378
22.2254	2.178		22.2382	3.496		22.1435	-0.946
22.2533	2.437		22.2662	3.639		22.1714	-0.632
22.2812	2.615		22.2941	2.244		22.1992	-0.57
22.3091	2.633		22.3221	3.79		22.227	-0.492
22.3371	2.536		22.35	2.978		22.2548	-0.488
22.365	2.622		22.3779	2.357		22.2826	-1.057
22.3929	2.515		22.4059	3.297		22.3104	-0.286
22.4208	2.307		22.4338	2.646		22.3383	-0.291
22.4487	2.21		22.4617	2.345		22.3661	-0.306
22.4767	1.943		22.4897	2.291		22.3939	-0.446
22.5046	1.755		22.5176	2.012		22.4217	-0.656
22.5325	0.751		22.5456	1.701		22.4495	-0.722
22.5604	1.074		22.5735	1.547		22.4774	-1.2
22.5883	0.135		22.6014	1.398		22.5052	-1.145
22.6163	1.124		22.6294	1.129		22.533	-0.875
22.6442	-0.021		22.6573	1.189		22.5608	-1.102
22.6721	0.197		22.6852	1.12		22.5886	-1.429
22.7	0.077		22.7132	1.112		22.6164	-1.575
22.728	-0.002		22.7411	0.016		22.6443	-1.446
22.7559	-0.123		22.7691	1.024		22.6721	-1.39
22.7838	-0.296		22.797	1.027		22.6999	-1.432
22.8117	-0.372		22.8249	0.86		22.7277	-2.106
22.8396	-0.275		22.8529	0.789		22.7555	-1.522
22.8676	-0.443		22.8808	0.741		22.7834	-1.464
22.8955	-0.396		22.9087	0.89		22.8112	-1.882
22.9234	-0.536		22.9367	0.809		22.839	-1.43
22.9513	-0.555		22.9646	0.784		22.8668	-1.443
22.9792	-0.575		22.9926	0.788		22.8946	-1.51
23.0072	-0.541		23.0205	0.885		22.9224	-1.34
23.0351	-0.372		23.0484	0.825		22.9503	-1.277
23.063	-0.658		23.0764	0.791		22.9781	-1.35
23.0909	-0.471		23.1043	0.824		23.0059	-1.259
23.1189	-0.551		23.1322	0.798		23.0337	-0.883
23.1468	-0.421		23.1602	0.134		23.0615	-1.246
23.1747	-0.746		23.1881	1.124		23.0894	-1.67
23.2026	-0.953		23.2161	0.849		23.1172	-1.431
23.2305	-0.705		23.244	0.852		23.145	-1.167
23.2585	-0.63		23.2719	0.79		23.1728	-1.204
23.2864	-0.773		23.2999	0.892		23.2006	-1.362
23.3143	-0.893		23.3278	0.869		23.2285	-1.303
23.3422	-0.806		23.3557	0.653		23.2563	-1.07
23.3701	-0.637		23.3837	0.812		23.2841	-1.062
23.3981	-1.443		23.4116	0.818		23.3119	-0.995
23.426	-0.576		23.4396	0.842		23.3397	-1.33
23.4539	-0.808		23.4675	0.782		23.3675	-1.123
23.4818	-0.836		23.4954	0.799		23.3954	-1.007
23.5098	-1.003		23.5234	0.751		23.4232	-0.879
23.5377	-0.592		23.5513	0.847		23.451	-1.032
23.5656	-0.88		23.5792	0.125		23.4788	-0.939
23.5935	-0.688		23.6072	0.743		23.5066	-0.7
23.6214	-0.71		23.6351	0.615		23.5345	-0.763
23.6494	-0.65		23.6631	1.18		23.5623	-0.582
23.6773	-0.658		23.691	0.891		23.5901	-0.482
23.7052	-0.574		23.7189	0.9		23.6179	-0.506
23.7331	-0.473		23.7469	0.881		23.6457	-0.453
23.761	-0.37		23.7748	0.716		23.6735	-0.992
23.789	-0.527		23.8027	0.899		23.7014	-0.627
23.8169	-0.523		23.8307	0.602		23.7292	0.414
23.8448	-0.436		23.8586	0.76		23.757	-0.585
23.8727	-0.566		23.8866	0.879		23.7848	-0.579
23.9006	0.387		23.9145	0.865		23.8126	-0.581
23.9286	-0.351		23.9424	0.677		23.8405	-0.91
23.9565	-0.131		23.9704	0.659		23.8683	-0.041
23.9844	-0.009		23.9983	0.825		23.8961	-0.769
24.0123	0.157		24.0262	0.371		23.9239	-0.568
24.0403	-0.032		24.0542	1.691		23.9517	-0.626
24.0682	0.196		24.0821	0.7		23.9796	-0.663
24.0961	0.23		24.1101	0.929		24.0074	-0.612
24.124	0.386		24.138	0.187		24.0352	-0.876
24.1519	0.322		24.1659	1.033		24.063	-0.953
24.1799	0.14		24.1939	0.538		24.0908	-0.996
24.2078	0.29		24.2218	0.692		24.1186	-1.014
24.2357	0.331		24.2497	0.792		24.1465	-0.907
24.2636	0.288		24.2777	0.83		24.1743	-1.102
24.2915	-0.252		24.3056	0.796		24.2021	-0.986
24.3195	0.971		24.3335	0.753		24.2299	-1.148
24.3474	0.428		24.3615	0.762		24.2577	-1.382
24.3753	0.26		24.3894	0.928		24.2856	-1.399
24.4032	0.619		24.4174	0.716		24.3134	-1.499
24.4312	0.221		24.4453	0.002		24.3412	-1.592
24.4591	0.235		24.4732	0.725		24.369	-1.602
24.487	0.235		24.5012	0.265		24.3968	-1.388
24.5149	0.053		24.5291	1.214		24.4246	-1.523
24.5428	0.075		24.557	0.808		24.4525	-1.466
24.5708	0.108		24.585	0.837		24.4803	-1.761
24.5987	0.117		24.6129	0.844		24.5081	-1.693
24.6266	0.133		24.6409	1.052		24.5359	-1.664
24.6545	0.12		24.6688	0.623		24.5637	-2.136
24.6824	0.072		24.6967	0.755		24.5916	-1.794
24.7104	0.136		24.7247	0.723		24.6194	-1.765
24.7383	-0.474		24.7526	0.853		24.6472	-1.906
24.7662	-0.337		24.7805	0.904		24.675	-1.455
24.7941	0.144		24.8085	0.71		24.7028	-1.545
24.8221	0.168		24.8364	0.715		24.7307	-2.589
24.85	0.14		24.8644	0.948		24.7585	-2.41
24.8779	0.285		24.8923	0.917		24.7863	-1.362
24.9058	0.4		24.9202	0.886		24.8141	-1.728
24.9337	0.274		24.9482	1.164		24.8419	-1.669
24.9617	0.256		24.9761	1.034		24.8697	-2.162
24.9896	0.599		25.004	0.946		24.8976	-1.868
25.0175	0.17		25.032	1.2		24.9254	-2.284
25.0454	0.307		25.0599	0.841		24.9532	-1.881
25.0733	0.421		25.0879	0.841		24.981	-2.28
25.1013	0.45		25.1158	1.154		25.0088	-1.254
25.1292	0.435		25.1437	0.849		25.0367	-2.104
25.1571	-0.592		25.1717	0.927		25.0645	-1.896
25.185	1.276		25.1996	0.818		25.0923	-1.82
25.213	0.554		25.2275	0.952		25.1201	-1.74
25.2409	0.238		25.2555	0.904		25.1479	-2.009
25.2688	0.173		25.2834	0.902		25.1757	-2.123
25.2967	0.624		25.3114	0.767		25.2036	-1.892
25.3246	0.535		25.3393	0.865		25.2314	-1.77
25.3526	0.695		25.3672	0.91		25.2592	-1.774
25.3805	0.531		25.3952	0.724		25.287	-1.908
25.4084	0.753		25.4231	0.901		25.3148	-1.685
25.4363	0.708		25.451	0.819		25.3427	-1.801
25.4642	0.787		25.479	1.01		25.3705	-1.788
25.4922	0.709		25.5069	1.051		25.3983	-2.354
25.5201	0.882		25.5349	0.921		25.4261	-1.666
25.548	1.09		25.5628	0.848		25.4539	-1.561
25.5759	1.202		25.5907	0.769		25.4818	-1.741
25.6038	1.144		25.6187	1.188		25.5096	-1.645
25.6318	1.027					25.5374	-1.769
25.6597	1.196					25.5652	-1.724
25.6876	1.205					25.593	-2.135
25.7155	1.317					25.6208	-1.947
25.7435	1.023					25.6487	-2.427
25.7714	1.033					25.6765	-1.626
25.7993	1.399					25.7043	-1.739
25.8272	1.449					25.7321	-1.692
25.8551	0.959					25.7599	-1.904
25.8831	1.401					25.7878	-1.889
25.911	1.501					25.8156	-1.648
25.9389	1.542					25.8434	-2.485
						25.8712	-2.322
						25.899	-2.149
						25.9268	-2.009
						25.9547	-1.709
						25.9825	-1.761
						26.0103	-1.677
						26.0381	-1.516
						26.0659	-1.596
						26.0938	-1.822
						26.1216	-1.675
						26.1494	-1.872
						26.1772	-1.872
						26.205	-1.732
						26.2329	-1.807
						26.2607	-1.631
						26.2885	-1.591
						26.3163	-1.718
						26.3441	-1.884

## Sheet: SupFig1c
	Time [min]	kcal/mol of injectant	Fit
	0.00993	--	-17313.1
	0.05988	-17560.6	-17191.7
	0.11032	-17215.2	-16938.8
	0.16125	-16631.5	-16591.4
	0.21267	-16240.5	-16105.2
	0.26459	-14760.9	-15413.6
	0.317	-14424.8	-14425.2
	0.3699	-12347	-13039.3
	0.42329	-11433.4	-11211.2
	0.47717	-9126.5	-9062.04
	0.53155	-7390.32	-6903.14
	0.58642	-5323.89	-5055.59
	0.64178	-3578.48	-3655.54
	0.69763	-2793.28	-2663.78
	0.75398	-1643.12	-1977.27
	0.81082	-964.522	-1500.32
	0.86814	--	-1163.38
	0.92597	-100.139	-920.131
	0.98428	-177.667	-740.507
	Time [sec]	µcal/sec	Time [min]
		0.000645378	0
	6	0.000841532	0.1
	7	0.000527686	0.116667
	8	0.00028384	0.133333
	9	-0.000430006	0.15
	10	-9.38521e-05	0.166667
	11	0.000382302	0.183333
	12	0.000998456	0.2
	13	0.00131	0.216667
	14	0.00181	0.233333
	15	0.00121	0.25
	16	0.000843072	0.266667
	17	0.000119226	0.283333
	18	-5.46204e-05	0.3
	19	-0.000568466	0.316667
	20	-0.000512312	0.333333
	21	-0.000476159	0.35
	22	-6.00046e-05	0.366667
	23	-7.38506e-05	0.383333
	24	9.23034e-05	0.4
	25	0.000218457	0.416667
	26	0.000574611	0.433333
	27	0.000530765	0.45
	28	0.00103	0.466667
	29	0.00142	0.483333
	30	0.00161	0.5
	31	0.00124	0.516667
	32	0.00168	0.533333
	33	0.00113	0.55
	34	0.00119	0.566667
	35	0.00151	0.583333
	36	0.00157	0.6
	37	0.00108	0.616667
	38	0.00118	0.633333
	39	0.00122	0.65
	40	0.000860767	0.666667
	41	0.000506921	0.683333
	42	0.000383075	0.7
	43	0.000639229	0.716667
	44	-4.61738e-06	0.733333
	45	-0.000438463	0.75
	46	-0.000252309	0.766667
	47	-0.000116155	0.783333
	48	-0.000410002	0.8
	49	-0.000653848	0.816667
	50	-0.000627694	0.833333
	51	-0.00085154	0.85
	52	-0.000615386	0.866667
	53	-0.000369232	0.883333
	54	0.000296922	0.9
	55	0.000563076	0.916667
	56	0.00091923	0.933333
	57	0.000915384	0.95
	58	0.00125	0.966667
	59	0.000717692	0.983333
	60	0.000193846	1
	61	0	1.01667
	62	-0.00152	1.03333
	63	-0.01057	1.05
	64	-0.02091	1.06667
	65	-0.03026	1.08333
	66	-0.0384	1.1
	67	-0.04361	1.11667
	68	-0.04099	1.13333
	69	-0.03549	1.15
	70	-0.02992	1.16667
	71	-0.02562	1.18333
	72	-0.02255	1.2
	73	-0.01994	1.21667
	74	-0.01771	1.23333
	75	-0.01597	1.25
	76	-0.01459	1.26667
	77	-0.01411	1.28333
	78	-0.01266	1.3
	79	-0.0113	1.31667
	80	-0.01075	1.33333
	81	-0.01046	1.35
	82	-0.00966	1.36667
	83	-0.00966	1.38333
	84	-0.0099	1.4
	85	-0.00911	1.41667
	86	-0.00846	1.43333
	87	-0.00757	1.45
	88	-0.00688	1.46667
	89	-0.00599	1.48333
	90	-0.00579	1.5
	91	-0.00516	1.51667
	92	-0.00451	1.53333
	93	-0.00396	1.55
	94	-0.00372	1.56667
	95	-0.00328	1.58333
	96	-0.00326	1.6
	97	-0.00325	1.61667
	98	-0.00282	1.63333
	99	-0.00249	1.65
	100	-0.00215	1.66667
	101	-0.00147	1.68333
	102	-0.000937688	1.7
	103	-0.00115	1.71667
	104	-0.00074538	1.73333
	105	-0.000909226	1.75
	106	-0.000673072	1.76667
	107	-0.000896918	1.78333
	108	-0.000680764	1.8
	109	-0.00070461	1.81667
	110	-0.000218456	1.83333
	111	-0.000332302	1.85
	112	-0.000466148	1.86667
	113	-0.000869994	1.88333
	114	-0.00116	1.9
	115	-0.00123	1.91667
	116	-0.00187	1.93333
	117	-0.0017	1.95
	118	-0.00107	1.96667
	119	-0.00081307	1.98333
	120	-0.00104	2
	121	0.000129238	2.01667
	122	0.000525392	2.03333
	123	0.000611546	2.05
	124	0.0006877	2.06667
	125	0.000603854	2.08333
	126	-0.000229992	2.1
	127	-0.000493838	2.11667
	128	-8.76845e-05	2.13333
	129	-0.00060153	2.15
	130	-0.000255377	2.16667
	131	-6.92226e-05	2.18333
	132	-0.000113069	2.2
	133	-0.000346915	2.21667
	134	0.000539239	2.23333
	135	0.000405393	2.25
	136	0.000571547	2.26667
	137	0.000317701	2.28333
	138	-0.000476145	2.3
	139	-0.00118	2.31667
	140	-0.00134	2.33333
	141	-0.00164	2.35
	142	-0.00187	2.36667
	143	-0.00171	2.38333
	144	-0.00203	2.4
	145	-0.00192	2.41667
	146	-0.00239	2.43333
	147	-0.00191	2.45
	148	-0.00227	2.46667
	149	-0.00201	2.48333
	150	-0.00224	2.5
	151	-0.00177	2.51667
	152	-0.00175	2.53333
	153	-0.001	2.55
	154	-0.000547681	2.56667
	155	-0.000731527	2.58333
	156	-0.000495373	2.6
	157	-0.00118	2.61667
	158	-0.00156	2.63333
	159	-0.00178	2.65
	160	-0.00153	2.66667
	161	-0.00177	2.68333
	162	-0.00124	2.7
	163	-0.00135	2.71667
	164	-0.00187	2.73333
	165	-0.00239	2.75
	166	-0.00262	2.76667
	167	-0.00262	2.78333
	168	-0.00253	2.8
	169	-0.00225	2.81667
	170	-0.00154	2.83333
	171	-0.000913064	2.85
	172	-0.00040691	2.86667
	173	0.000319244	2.88333
	174	0.00107	2.9
	175	0.00139	2.91667
	176	0.00162	2.93333
	177	0.00146	2.95
	178	0.0016	2.96667
	179	0.00106	2.98333
	180	0.000822322	3
	181	0.000288476	3.01667
	182	5.46296e-05	3.03333
	183	-0.00103	3.05
	184	-0.00158	3.06667
	185	-0.00245	3.08333
	186	-0.00275	3.1
	187	-0.00344	3.11667
	188	-0.0033	3.13333
	189	-0.00283	3.15
	190	-0.00192	3.16667
	191	-0.00172	3.18333
	192	-0.00141	3.2
	193	-0.00161	3.21667
	194	-0.00173	3.23333
	195	-0.00213	3.25
	196	-0.00159	3.26667
	197	-0.000883061	3.28333
	198	-0.000416907	3.3
	199	-7.53049e-07	3.31667
	200	0.000245401	3.33333
	201	-0.000758445	3.35
	202	-0.00192	3.36667
	203	-0.00196	3.38333
	204	-0.00249	3.4
	205	-0.00237	3.41667
	206	-0.00215	3.43333
	207	-0.00168	3.45
	208	-0.00147	3.46667
	209	-0.00121	3.48333
	210	-0.00198	3.5
	211	-0.00183	3.51667
	212	-0.00202	3.53333
	213	-0.00219	3.55
	214	-0.00286	3.56667
	215	-0.00265	3.58333
	216	-0.0024	3.6
	217	-0.00168	3.61667
	218	-0.00172	3.63333
	219	-0.00106	3.65
	220	-0.000884726	3.66667
	221	-0.0011	3.68333
	222	-0.00132	3.7
	223	-0.00113	3.71667
	224	-0.00134	3.73333
	225	-0.000627067	3.75
	226	-0.000659535	3.76667
	227	-0.000572003	3.78333
	228	-0.000314471	3.8
	229	0.000583061	3.81667
	230	0.000570593	3.83333
	231	0.000928125	3.85
	232	0.000495656	3.86667
	233	-0.000296812	3.88333
	234	-0.00078928	3.9
	235	-0.00106	3.91667
	236	-0.000974216	3.93333
	237	-0.000476684	3.95
	238	0.000220848	3.96667
	239	0.00029838	3.98333
	240	0.000325912	4
	241	0.000213444	4.01667
	242	-0.01186	4.03333
	243	-0.06413	4.05
	244	-0.16389	4.06667
	245	-0.30672	4.08333
	246	-0.47372	4.1
	247	-0.61741	4.11667
	248	-0.69677	4.13333
	249	-0.70542	4.15
	250	-0.65228	4.16667
	251	-0.56082	4.18333
	252	-0.47019	4.2
	253	-0.39546	4.21667
	254	-0.3376	4.23333
	255	-0.29322	4.25
	256	-0.25881	4.26667
	257	-0.23114	4.28333
	258	-0.20823	4.3
	259	-0.18868	4.31667
	260	-0.17218	4.33333
	261	-0.15733	4.35
	262	-0.14375	4.36667
	263	-0.13195	4.38333
	264	-0.1215	4.4
	265	-0.11138	4.41667
	266	-0.10198	4.43333
	267	-0.09404	4.45
	268	-0.08699	4.46667
	269	-0.0799	4.48333
	270	-0.07364	4.5
	271	-0.06811	4.51667
	272	-0.06224	4.53333
	273	-0.0564	4.55
	274	-0.05177	4.56667
	275	-0.04725	4.58333
	276	-0.04351	4.6
	277	-0.04083	4.61667
	278	-0.03835	4.63333
	279	-0.03575	4.65
	280	-0.03408	4.66667
	281	-0.0317	4.68333
	282	-0.02951	4.7
	283	-0.02748	4.71667
	284	-0.02509	4.73333
	285	-0.02282	4.75
	286	-0.02097	4.76667
	287	-0.01894	4.78333
	288	-0.01743	4.8
	289	-0.01627	4.81667
	290	-0.01467	4.83333
	291	-0.01339	4.85
	292	-0.01268	4.86667
	293	-0.01146	4.88333
	294	-0.01074	4.9
	295	-0.01006	4.91667
	296	-0.00965	4.93333
	297	-0.00817	4.95
	298	-0.00726	4.96667
	299	-0.00612	4.98333
	300	-0.00547	5
	301	-0.00476	5.01667
	302	-0.00521	5.03333
	303	-0.00547	5.05
	304	-0.00575	5.06667
	305	-0.00559	5.08333
	306	-0.00524	5.1
	307	-0.00411	5.11667
	308	-0.00268	5.13333
	309	-0.00189	5.15
	310	-0.0014	5.16667
	311	-0.00102	5.18333
	312	-0.000438925	5.2
	313	-0.000631045	5.21667
	314	-0.000353165	5.23333
	315	-0.000165285	5.25
	316	-7.74046e-05	5.26667
	317	-0.000749525	5.28333
	318	-0.000861645	5.3
	319	-0.000893765	5.31667
	320	-0.0012	5.33333
	321	-0.00102	5.35
	322	-0.000350125	5.36667
	323	-0.000652245	5.38333
	324	-0.00114	5.4
	325	-0.000646484	5.41667
	326	-0.000948604	5.43333
	327	-0.00108	5.45
	328	-0.000652844	5.46667
	329	-0.000224964	5.48333
	330	0.000192916	5.5
	331	0.000880796	5.51667
	332	0.000538676	5.53333
	333	0.000776556	5.55
	334	0.0012	5.56667
	335	0.00107	5.58333
	336	0.00131	5.6
	337	0.00217	5.61667
	338	0.00292	5.63333
	339	0.00283	5.65
	340	0.00284	5.66667
	341	0.00234	5.68333
	342	0.00189	5.7
	343	0.00137	5.71667
	344	0.00135	5.73333
	345	0.00151	5.75
	346	0.00196	5.76667
	347	0.00224	5.78333
	348	0.00266	5.8
	349	0.00294	5.81667
	350	0.00286	5.83333
	351	0.0025	5.85
	352	0.00226	5.86667
	353	0.0016	5.88333
	354	0.00111	5.9
	355	0.000669916	5.91667
	356	0.000727796	5.93333
	357	0.000375676	5.95
	358	-0.000176444	5.96667
	359	0.000191436	5.98333
	360	0.000139316	6
	361	5.7196e-05	6.01667
	362	0.000405076	6.03333
	363	0.00103	6.05
	364	0.000620836	6.06667
	365	0.000738716	6.08333
	366	0.000566596	6.1
	367	0.000914476	6.11667
	368	0.00135	6.13333
	369	0.00187	6.15
	370	0.00213	6.16667
	371	0.00311	6.18333
	372	0.00284	6.2
	373	0.00239	6.21667
	374	0.0016	6.23333
	375	0.00137	6.25
	376	6.53962e-05	6.26667
	377	-0.000556724	6.28333
	378	-0.000988844	6.3
	379	-0.000550964	6.31667
	380	-0.00101	6.33333
	381	-0.000525204	6.35
	382	-0.000107324	6.36667
	383	0.000342039	6.38333
	384	0.000721192	6.4
	385	0.0015	6.41667
	386	0.00142	6.43333
	387	0.00151	6.45
	388	0.00156	6.46667
	389	0.00157	6.48333
	390	0.0018	6.5
	391	0.00157	6.51667
	392	0.00143	6.53333
	393	0.000953566	6.55
	394	0.000272719	6.56667
	395	-0.000468128	6.58333
	396	-0.000338975	6.6
	397	-0.000289823	6.61667
	398	-0.00015067	6.63333
	399	0.000238483	6.65
	400	0.000487635	6.66667
	401	0.000486788	6.68333
	402	0.000255941	6.7
	403	0.000455094	6.71667
	404	0.000394246	6.73333
	405	0.000193399	6.75
	406	-0.000177448	6.76667
	407	0.000291704	6.78333
	408	0.000640857	6.8
	409	0.00056001	6.81667
	410	5.91626e-05	6.83333
	411	9.83153e-05	6.85
	412	-0.000682532	6.86667
	413	-0.00155	6.88333
	414	-0.00213	6.9
	415	-0.0017	6.91667
	416	-0.000875921	6.93333
	417	0.000163232	6.95
	418	0.00138	6.96667
	419	0.00221	6.98333
	420	0.0024	7
	421	0.0023	7.01667
	422	-0.00656	7.03333
	423	-0.05345	7.05
	424	-0.14661	7.06667
	425	-0.28284	7.08333
	426	-0.44572	7.1
	427	-0.5925	7.11667
	428	-0.67792	7.13333
	429	-0.69332	7.15
	430	-0.64713	7.16667
	431	-0.56046	7.18333
	432	-0.47041	7.2
	433	-0.39552	7.21667
	434	-0.33725	7.23333
	435	-0.29219	7.25
	436	-0.25694	7.26667
	437	-0.22888	7.28333
	438	-0.20526	7.3
	439	-0.18573	7.31667
	440	-0.16861	7.33333
	441	-0.15359	7.35
	442	-0.1401	7.36667
	443	-0.12931	7.38333
	444	-0.11873	7.4
	445	-0.10926	7.41667
	446	-0.10074	7.43333
	447	-0.09344	7.45
	448	-0.08555	7.46667
	449	-0.07959	7.48333
	450	-0.07336	7.5
	451	-0.06734	7.51667
	452	-0.06204	7.53333
	453	-0.05755	7.55
	454	-0.05304	7.56667
	455	-0.04928	7.58333
	456	-0.04662	7.6
	457	-0.0436	7.61667
	458	-0.04087	7.63333
	459	-0.03762	7.65
	460	-0.03537	7.66667
	461	-0.03251	7.68333
	462	-0.02959	7.7
	463	-0.02733	7.71667
	464	-0.02533	7.73333
	465	-0.02339	7.75
	466	-0.02112	7.76667
	467	-0.01943	7.78333
	468	-0.01733	7.8
	469	-0.01598	7.81667
	470	-0.01423	7.83333
	471	-0.01334	7.85
	472	-0.01228	7.86667
	473	-0.0117	7.88333
	474	-0.01096	7.9
	475	-0.01054	7.91667
	476	-0.00974	7.93333
	477	-0.00894	7.95
	478	-0.00833	7.96667
	479	-0.00733	7.98333
	480	-0.00692	8
	481	-0.00628	8.01667
	482	-0.00608	8.03333
	483	-0.00537	8.05
	484	-0.00511	8.06667
	485	-0.00417	8.08333
	486	-0.00385	8.1
	487	-0.00339	8.11667
	488	-0.00348	8.13333
	489	-0.00369	8.15
	490	-0.00387	8.16667
	491	-0.004	8.18333
	492	-0.0038	8.2
	493	-0.0033	8.21667
	494	-0.00246	8.23333
	495	-0.00197	8.25
	496	-0.00222	8.26667
	497	-0.00251	8.28333
	498	-0.00265	8.3
	499	-0.00291	8.31667
	500	-0.00282	8.33333
	501	-0.00209	8.35
	502	-0.00164	8.36667
	503	-0.00117	8.38333
	504	-0.00091874	8.4
	505	-0.000986444	8.41667
	506	-0.00115	8.43333
	507	-0.000851852	8.45
	508	-0.00117	8.46667
	509	-0.00122	8.48333
	510	-0.00121	8.5
	511	-0.000402667	8.51667
	512	0.000159629	8.53333
	513	0.000841925	8.55
	514	0.00126	8.56667
	515	0.00169	8.58333
	516	0.00184	8.6
	517	0.00234	8.61667
	518	0.00354	8.63333
	519	0.00401	8.65
	520	0.00453	8.66667
	521	0.00411	8.68333
	522	0.00328	8.7
	523	0.00199	8.71667
	524	0.00183	8.73333
	525	0.00149	8.75
	526	0.00145	8.76667
	527	0.000964072	8.78333
	528	0.000466368	8.8
	529	9.86641e-05	8.81667
	530	0.00030096	8.83333
	531	0.000613256	8.85
	532	0.00102	8.86667
	533	0.00158	8.88333
	534	0.00161	8.9
	535	0.00119	8.91667
	536	0.00102	8.93333
	537	0.000547034	8.95
	538	1.93297e-05	8.96667
	539	-0.000528374	8.98333
	540	-0.00126	9
	541	-0.00195	9.01667
	542	-0.00197	9.03333
	543	-0.00227	9.05
	544	-0.00171	9.06667
	545	-0.00124	9.08333
	546	-0.000922301	9.1
	547	-0.000970005	9.11667
	548	-0.000227709	9.13333
	549	-0.000535412	9.15
	550	-0.00096072	9.16667
	551	-0.001	9.18333
	552	-0.000764426	9.2
	553	-0.000796279	9.21667
	554	-0.000218133	9.23333
	555	0.000980014	9.25
	556	0.00157	9.26667
	557	0.00222	9.28333
	558	0.00215	9.3
	559	0.00178	9.31667
	560	0.000930748	9.33333
	561	0.00134	9.35
	562	0.00119	9.36667
	563	0.00135	9.38333
	564	0.00171	9.4
	565	0.00182	9.41667
	566	0.00127	9.43333
	567	0.0013	9.45
	568	0.00139	9.46667
	569	0.00144	9.48333
	570	0.00194	9.5
	571	0.00159	9.51667
	572	0.00144	9.53333
	573	0.0014	9.55
	574	0.00149	9.56667
	575	0.00118	9.58333
	576	0.00143	9.6
	577	0.00155	9.61667
	578	0.00133	9.63333
	579	0.00101	9.65
	580	0.00104	9.66667
	581	0.00163	9.68333
	582	0.00186	9.7
	583	0.00207	9.71667
	584	0.00182	9.73333
	585	0.00148	9.75
	586	0.000742562	9.76667
	587	0.000200709	9.78333
	588	-0.000321145	9.8
	589	-0.000762998	9.81667
	590	-0.000454851	9.83333
	591	-0.000396705	9.85
	592	-0.000201483	9.86667
	593	-0.000288982	9.88333
	594	-0.000266481	9.9
	595	-0.00047398	9.91667
	596	-0.00013148	9.93333
	597	-0.000408979	9.95
	598	-1.64779e-05	9.96667
	599	0.000866023	9.98333
	600	0.00134	10
	601	0.00146	10.0167
	602	-0.00348	10.0333
	603	-0.04133	10.05
	604	-0.12509	10.0667
	605	-0.25126	10.0833
	606	-0.40731	10.1
	607	-0.55491	10.1167
	608	-0.64819	10.1333
	609	-0.67355	10.15
	610	-0.63787	10.1667
	611	-0.5572	10.1833
	612	-0.46877	10.2
	613	-0.39369	10.2167
	614	-0.33478	10.2333
	615	-0.28876	10.25
	616	-0.25374	10.2667
	617	-0.22559	10.2833
	618	-0.20224	10.3
	619	-0.18203	10.3167
	620	-0.16513	10.3333
	621	-0.15026	10.35
	622	-0.13747	10.3667
	623	-0.12607	10.3833
	624	-0.11639	10.4
	625	-0.108	10.4167
	626	-0.10037	10.4333
	627	-0.09351	10.45
	628	-0.08741	10.4667
	629	-0.08097	10.4833
	630	-0.07447	10.5
	631	-0.06834	10.5167
	632	-0.0626	10.5333
	633	-0.05724	10.55
	634	-0.05342	10.5667
	635	-0.04916	10.5833
	636	-0.04528	10.6
	637	-0.04168	10.6167
	638	-0.03802	10.6333
	639	-0.03439	10.65
	640	-0.03149	10.6667
	641	-0.02874	10.6833
	642	-0.02638	10.7
	643	-0.02441	10.7167
	644	-0.02271	10.7333
	645	-0.02145	10.75
	646	-0.0202	10.7667
	647	-0.01846	10.7833
	648	-0.01719	10.8
	649	-0.01553	10.8167
	650	-0.01433	10.8333
	651	-0.01353	10.85
	652	-0.01334	10.8667
	653	-0.01342	10.8833
	654	-0.0133	10.9
	655	-0.01327	10.9167
	656	-0.01298	10.9333
	657	-0.01201	10.95
	658	-0.01065	10.9667
	659	-0.00935	10.9833
	660	-0.00807	11
	661	-0.00698	11.0167
	662	-0.00622	11.0333
	663	-0.00548	11.05
	664	-0.00524	11.0667
	665	-0.00484	11.0833
	666	-0.00431	11.1
	667	-0.00371	11.1167
	668	-0.00317	11.1333
	669	-0.00263	11.15
	670	-0.00256	11.1667
	671	-0.00227	11.1833
	672	-0.00228	11.2
	673	-0.00231	11.2167
	674	-0.00222	11.2333
	675	-0.00166	11.25
	676	-0.00178	11.2667
	677	-0.00151	11.2833
	678	-0.000944757	11.3
	679	-0.000841855	11.3167
	680	-0.000288952	11.3333
	681	-0.00023605	11.35
	682	-0.000283148	11.3667
	683	-0.00106	11.3833
	684	-0.00146	11.4
	685	-0.00221	11.4167
	686	-0.0021	11.4333
	687	-0.00207	11.45
	688	-0.00179	11.4667
	689	-0.00131	11.4833
	690	-0.00112	11.5
	691	-0.000667026	11.5167
	692	-0.000544124	11.5333
	693	-0.000141221	11.55
	694	0.000151681	11.5667
	695	0.000274583	11.5833
	696	0.000537486	11.6
	697	0.000770388	11.6167
	698	0.00126	11.6333
	699	0.00152	11.65
	700	0.00237	11.6667
	701	0.00228	11.6833
	702	0.00189	11.7
	703	0.00113	11.7167
	704	0.000910705	11.7333
	705	0.000533607	11.75
	706	0.00022651	11.7667
	707	0.000199412	11.7833
	708	0.000212314	11.8
	709	-0.000304783	11.8167
	710	-0.000941881	11.8333
	711	-0.00167	11.85
	712	-0.0016	11.8667
	713	-0.00163	11.8833
	714	-0.00189	11.9
	715	-0.00181	11.9167
	716	-0.00113	11.9333
	717	-0.00111	11.95
	718	-0.00146	11.9667
	719	-0.00135	11.9833
	720	-0.0011	12
	721	-0.000979955	12.0167
	722	-0.00113	12.0333
	723	-0.00098415	12.05
	724	-0.000721248	12.0667
	725	-0.000908345	12.0833
	726	-0.00113	12.1
	727	-0.00071254	12.1167
	728	0.000100362	12.1333
	729	0.000383264	12.15
	730	0.000446167	12.1667
	731	0.000499069	12.1833
	732	0.000151971	12.2
	733	-0.000305126	12.2167
	734	-0.000772224	12.2333
	735	-0.000909321	12.25
	736	-0.000236419	12.2667
	737	-0.000123517	12.2833
	738	0.000309386	12.3
	739	0.00105	12.3167
	740	0.00155	12.3333
	741	0.00141	12.35
	742	0.00212	12.3667
	743	0.00245	12.3833
	744	0.00224	12.4
	745	0.00227	12.4167
	746	0.0017	12.4333
	747	0.000655507	12.45
	748	0.00013841	12.4667
	749	2.13119e-05	12.4833
	750	-0.000325786	12.5
	751	0.000127117	12.5167
	752	0.000650019	12.5333
	753	0.000132921	12.55
	754	-0.000774176	12.5667
	755	-0.00139	12.5833
	756	-0.00241	12.6
	757	-0.0032	12.6167
	758	-0.00327	12.6333
	759	-0.00305	12.65
	760	-0.00229	12.6667
	761	-0.0018	12.6833
	762	-0.000975139	12.7
	763	-0.000793654	12.7167
	764	-0.000222168	12.7333
	765	-0.000240682	12.75
	766	6.08033e-05	12.7667
	767	-8.77111e-05	12.7833
	768	0.000123775	12.8
	769	0.00011526	12.8167
	770	-1.32542e-05	12.8333
	771	-0.000121769	12.85
	772	-4.0283e-05	12.8667
	773	0.000351203	12.8833
	774	0.000202688	12.9
	775	0.000344174	12.9167
	776	0.000395659	12.9333
	777	0.000297145	12.95
	778	-0.000111369	12.9667
	779	-0.000349884	12.9833
	780	-0.000578398	13
	781	-0.000826912	13.0167
	782	-0.00315	13.0333
	783	-0.03052	13.05
	784	-0.10054	13.0667
	785	-0.21321	13.0833
	786	-0.35882	13.1
	787	-0.50671	13.1167
	788	-0.6111	13.1333
	789	-0.65059	13.15
	790	-0.62875	13.1667
	791	-0.55959	13.1833
	792	-0.47443	13.2
	793	-0.39882	13.2167
	794	-0.33838	13.2333
	795	-0.29128	13.25
	796	-0.25488	13.2667
	797	-0.22579	13.2833
	798	-0.20291	13.3
	799	-0.18393	13.3167
	800	-0.16864	13.3333
	801	-0.15466	13.35
	802	-0.14277	13.3667
	803	-0.13106	13.3833
	804	-0.12061	13.4
	805	-0.11107	13.4167
	806	-0.10203	13.4333
	807	-0.09336	13.45
	808	-0.08607	13.4667
	809	-0.07936	13.4833
	810	-0.07288	13.5
	811	-0.06773	13.5167
	812	-0.06288	13.5333
	813	-0.05821	13.55
	814	-0.05385	13.5667
	815	-0.04982	13.5833
	816	-0.04558	13.6
	817	-0.0427	13.6167
	818	-0.04018	13.6333
	819	-0.0377	13.65
	820	-0.03551	13.6667
	821	-0.03282	13.6833
	822	-0.0297	13.7
	823	-0.02703	13.7167
	824	-0.02501	13.7333
	825	-0.02205	13.75
	826	-0.01993	13.7667
	827	-0.01863	13.7833
	828	-0.0171	13.8
	829	-0.01537	13.8167
	830	-0.01411	13.8333
	831	-0.0136	13.85
	832	-0.01292	13.8667
	833	-0.01221	13.8833
	834	-0.01204	13.9
	835	-0.01233	13.9167
	836	-0.01174	13.9333
	837	-0.01101	13.95
	838	-0.01043	13.9667
	839	-0.00961	13.9833
	840	-0.00904	14
	841	-0.00855	14.0167
	842	-0.00766	14.0333
	843	-0.00712	14.05
	844	-0.00621	14.0667
	845	-0.00532	14.0833
	846	-0.00463	14.1
	847	-0.0046	14.1167
	848	-0.00393	14.1333
	849	-0.00325	14.15
	850	-0.00279	14.1667
	851	-0.002	14.1833
	852	-0.00101	14.2
	853	-0.000467188	14.2167
	854	-0.000518927	14.2333
	855	0.000239335	14.25
	856	-0.000102404	14.2667
	857	5.5858e-05	14.2833
	858	-7.58804e-05	14.3
	859	-0.000207619	14.3167
	860	-0.000369357	14.3333
	861	-0.000231096	14.35
	862	-0.000222834	14.3667
	863	0.000235428	14.3833
	864	0.0016	14.4
	865	0.00214	14.4167
	866	0.00247	14.4333
	867	0.00267	14.45
	868	0.00279	14.4667
	869	0.00159	14.4833
	870	0.000873259	14.5
	871	0.000601521	14.5167
	872	-0.000120218	14.5333
	873	-0.0013	14.55
	874	-0.00169	14.5667
	875	-0.00209	14.5833
	876	-0.00218	14.6
	877	-0.00176	14.6167
	878	-0.000640648	14.6333
	879	-9.23866e-05	14.65
	880	0.000685875	14.6667
	881	0.000934137	14.6833
	882	0.000602398	14.7
	883	-0.00013934	14.7167
	884	-0.000271079	14.7333
	885	-0.000602817	14.75
	886	-0.000574555	14.7667
	887	-0.000166294	14.7833
	888	0.000191968	14.8
	889	0.000750229	14.8167
	890	0.000858491	14.8333
	891	0.00118	14.85
	892	0.00147	14.8667
	893	0.00176	14.8833
	894	0.00177	14.9
	895	0.00186	14.9167
	896	0.00192	14.9333
	897	0.00217	14.95
	898	0.00231	14.9667
	899	0.00207	14.9833
	900	0.00226	15
	901	0.0022	15.0167
	902	0.0013	15.0333
	903	0.00119	15.05
	904	0.0019	15.0667
	905	0.00218	15.0833
	906	0.00188	15.1
	907	0.00231	15.1167
	908	0.00173	15.1333
	909	0.000965462	15.15
	910	0.000523723	15.1667
	911	0.000651985	15.1833
	912	0.000220246	15.2
	913	0.000708508	15.2167
	914	0.00077677	15.2333
	915	0.000605031	15.25
	916	0.000733293	15.2667
	917	0.000741554	15.2833
	918	0.000189816	15.3
	919	-0.000141922	15.3167
	920	-0.000253661	15.3333
	921	-0.00105	15.35
	922	-0.00116	15.3667
	923	-0.00159	15.3833
	924	-0.00181	15.4
	925	-0.0018	15.4167
	926	-0.00137	15.4333
	927	-0.00141	15.45
	928	-0.000771184	15.4667
	929	-0.00132	15.4833
	930	-0.00171	15.5
	931	-0.00169	15.5167
	932	-0.00192	15.5333
	933	-0.00228	15.55
	934	-0.00202	15.5667
	935	-0.00154	15.5833
	936	-0.00171	15.6
	937	-0.000920489	15.6167
	938	-0.000645968	15.6333
	939	4.85539e-05	15.65
	940	4.30755e-05	15.6667
	941	0.000427597	15.6833
	942	0.000482119	15.7
	943	0.00028664	15.7167
	944	0.000231162	15.7333
	945	0.000365683	15.75
	946	0.000280205	15.7667
	947	0.000144727	15.7833
	948	0.000319248	15.8
	949	0.00049377	15.8167
	950	0.000328291	15.8333
	951	-0.000127187	15.85
	952	-0.000392666	15.8667
	953	-0.000858144	15.8833
	954	-0.000933622	15.9
	955	-0.000579101	15.9167
	956	-0.000594579	15.9333
	957	-0.000470058	15.95
	958	0.000464464	15.9667
	959	0.000738986	15.9833
	960	0.000683507	16
	961	0.00121	16.0167
	962	0.00084255	16.0333
	963	-0.01615	16.05
	964	-0.07084	16.0667
	965	-0.1669	16.0833
	966	-0.29826	16.1
	967	-0.44275	16.1167
	968	-0.55727	16.1333
	969	-0.61338	16.15
	970	-0.60878	16.1667
	971	-0.55346	16.1833
	972	-0.47224	16.2
	973	-0.39695	16.2167
	974	-0.33521	16.2333
	975	-0.288	16.25
	976	-0.25199	16.2667
	977	-0.22455	16.2833
	978	-0.20218	16.3
	979	-0.18397	16.3167
	980	-0.16771	16.3333
	981	-0.15335	16.35
	982	-0.14059	16.3667
	983	-0.12828	16.3833
	984	-0.11748	16.4
	985	-0.10832	16.4167
	986	-0.10009	16.4333
	987	-0.09266	16.45
	988	-0.08646	16.4667
	989	-0.08035	16.4833
	990	-0.0745	16.5
	991	-0.06922	16.5167
	992	-0.06403	16.5333
	993	-0.05921	16.55
	994	-0.05465	16.5667
	995	-0.05033	16.5833
	996	-0.04633	16.6
	997	-0.04269	16.6167
	998	-0.03892	16.6333
	999	-0.03563	16.65
	1000	-0.0324	16.6667
	1001	-0.02925	16.6833
	1002	-0.02655	16.7
	1003	-0.02415	16.7167
	1004	-0.02151	16.7333
	1005	-0.01889	16.75
	1006	-0.01693	16.7667
	1007	-0.0259	16.7833
	1008	-0.04312	16.8
	1009	-0.06296	16.8167
	1010	-0.08225	16.8333
	1011	-0.09868	16.85
	1012	-0.10169	16.8667
	1013	-0.09415	16.8833
	1014	-0.08318	16.9
	1015	-0.07147	16.9167
	1016	-0.06085	16.9333
	1017	-0.05126	16.95
	1018	-0.04308	16.9667
	1019	-0.03566	16.9833
	1020	-0.02967	17
	1021	-0.02384	17.0167
	1022	-0.01957	17.0333
	1023	-0.01627	17.05
	1024	-0.01361	17.0667
	1025	-0.01131	17.0833
	1026	-0.0096	17.1
	1027	-0.00817	17.1167
	1028	-0.00735	17.1333
	1029	-0.00671	17.15
	1030	-0.00672	17.1667
	1031	-0.00662	17.1833
	1032	-0.00608	17.2
	1033	-0.00513	17.2167
	1034	-0.00443	17.2333
	1035	-0.0028	17.25
	1036	-0.00194	17.2667
	1037	-0.00225	17.2833
	1038	-0.00262	17.3
	1039	-0.00241	17.3167
	1040	-0.00267	17.3333
	1041	-0.00236	17.35
	1042	-0.00131	17.3667
	1043	4.61382e-05	17.3833
	1044	0.000763037	17.4
	1045	0.00192	17.4167
	1046	0.00219	17.4333
	1047	0.00218	17.45
	1048	0.00124	17.4667
	1049	0.000917532	17.4833
	1050	0.000614431	17.5
	1051	1.13297e-05	17.5167
	1052	-7.17714e-05	17.5333
	1053	-3.48725e-05	17.55
	1054	-0.000367974	17.5667
	1055	-0.00107	17.5833
	1056	-0.00123	17.6
	1057	-0.00139	17.6167
	1058	-0.0014	17.6333
	1059	-0.002	17.65
	1060	-0.00222	17.6667
	1061	-0.00263	17.6833
	1062	-0.00262	17.7
	1063	-0.00193	17.7167
	1064	-0.000708984	17.7333
	1065	-0.000432085	17.75
	1066	-0.000345186	17.7667
	1067	-6.82873e-05	17.7833
	1068	-0.000701388	17.8
	1069	-0.001	17.8167
	1070	-0.000967591	17.8333
	1071	-0.000550692	17.85
	1072	-0.000493793	17.8667
	1073	-0.000326894	17.8833
	1074	-0.000499995	17.9
	1075	-0.001	17.9167
	1076	-0.000786197	17.9333
	1077	-0.000859298	17.95
	1078	-0.000572399	17.9667
	1079	-0.0006155	17.9833
	1080	0.000251399	18
	1081	0.000528298	18.0167
	1082	0.000165197	18.0333
	1083	-0.000517904	18.05
	1084	-0.000481005	18.0667
	1085	-0.000794106	18.0833
	1086	-0.00138	18.1
	1087	-0.000900309	18.1167
	1088	-0.00033341	18.1333
	1089	-0.000336511	18.15
	1090	-0.000659612	18.1667
	1091	-0.000662713	18.1833
	1092	-0.0014	18.2
	1093	-0.00198	18.2167
	1094	-0.00209	18.2333
	1095	-0.00214	18.25
	1096	-0.00244	18.2667
	1097	-0.00198	18.2833
	1098	-0.0011	18.3
	1099	-0.000691794	18.3167
	1100	8.79936e-05	18.3333
	1101	0.000757781	18.35
	1102	0.00116	18.3667
	1103	0.000877356	18.3833
	1104	0.000837143	18.4
	1105	0.000556931	18.4167
	1106	3.67181e-05	18.4333
	1107	-0.000813495	18.45
	1108	-0.001	18.4667
	1109	-0.00177	18.4833
	1110	-0.00216	18.5
	1111	-0.00204	18.5167
	1112	-0.00149	18.5333
	1113	-0.0015	18.55
	1114	-0.000964983	18.5667
	1115	-0.00111	18.5833
	1116	-0.00144	18.6
	1117	-0.00189	18.6167
	1118	-0.00249	18.6333
	1119	-0.00293	18.65
	1120	-0.0029	18.6667
	1121	-0.0028	18.6833
	1122	-0.00261	18.7
	1123	-0.00227	18.7167
	1124	-0.00196	18.7333
	1125	-0.00162	18.75
	1126	-0.000827534	18.7667
	1127	-0.000847746	18.7833
	1128	-0.000557959	18.8
	1129	0.000221828	18.8167
	1130	0.000731616	18.8333
	1131	0.000411403	18.85
	1132	0.000281191	18.8667
	1133	0.000320978	18.8833
	1134	-0.000219235	18.9
	1135	-0.000439447	18.9167
	1136	-5.96598e-05	18.9333
	1137	0.000462925	18.95
	1138	0.000127286	18.9667
	1139	0.000151647	18.9833
	1140	-0.000553992	19
	1141	-0.000869631	19.0167
	1142	-0.00075527	19.0333
	1143	-0.01146	19.05
	1144	-0.05672	19.0667
	1145	-0.1416	19.0833
	1146	-0.26177	19.1
	1147	-0.39863	19.1167
	1148	-0.51362	19.1333
	1149	-0.57424	19.15
	1150	-0.57619	19.1667
	1151	-0.52881	19.1833
	1152	-0.45391	19.2
	1153	-0.38162	19.2167
	1154	-0.32313	19.2333
	1155	-0.27864	19.25
	1156	-0.24484	19.2667
	1157	-0.21786	19.2833
	1158	-0.19566	19.3
	1159	-0.17736	19.3167
	1160	-0.1612	19.3333
	1161	-0.14657	19.35
	1162	-0.13424	19.3667
	1163	-0.12342	19.3833
	1164	-0.11315	19.4
	1165	-0.10442	19.4167
	1166	-0.09627	19.4333
	1167	-0.08845	19.45
	1168	-0.08152	19.4667
	1169	-0.07589	19.4833
	1170	-0.07027	19.5
	1171	-0.06491	19.5167
	1172	-0.06083	19.5333
	1173	-0.05651	19.55
	1174	-0.05177	19.5667
	1175	-0.0473	19.5833
	1176	-0.04425	19.6
	1177	-0.04078	19.6167
	1178	-0.03799	19.6333
	1179	-0.036	19.65
	1180	-0.03446	19.6667
	1181	-0.03201	19.6833
	1182	-0.02986	19.7
	1183	-0.02811	19.7167
	1184	-0.02608	19.7333
	1185	-0.02378	19.75
	1186	-0.02194	19.7667
	1187	-0.02019	19.7833
	1188	-0.01795	19.8
	1189	-0.01551	19.8167
	1190	-0.0135	19.8333
	1191	-0.0121	19.85
	1192	-0.01139	19.8667
	1193	-0.01075	19.8833
	1194	-0.01042	19.9
	1195	-0.00962	19.9167
	1196	-0.00894	19.9333
	1197	-0.00784	19.95
	1198	-0.0073	19.9667
	1199	-0.00683	19.9833
	1200	-0.0067	20
	1201	-0.00664	20.0167
	1202	-0.00646	20.0333
	1203	-0.00607	20.05
	1204	-0.00594	20.0667
	1205	-0.00602	20.0833
	1206	-0.0061	20.1
	1207	-0.00597	20.1167
	1208	-0.00588	20.1333
	1209	-0.00586	20.15
	1210	-0.00474	20.1667
	1211	-0.00392	20.1833
	1212	-0.00336	20.2
	1213	-0.00299	20.2167
	1214	-0.00281	20.2333
	1215	-0.00322	20.25
	1216	-0.00296	20.2667
	1217	-0.00283	20.2833
	1218	-0.00255	20.3
	1219	-0.00243	20.3167
	1220	-0.00295	20.3333
	1221	-0.00278	20.35
	1222	-0.00314	20.3667
	1223	-0.00345	20.3833
	1224	-0.00341	20.4
	1225	-0.00309	20.4167
	1226	-0.00377	20.4333
	1227	-0.0041	20.45
	1228	-0.00472	20.4667
	1229	-0.00469	20.4833
	1230	-0.00452	20.5
	1231	-0.00434	20.5167
	1232	-0.00374	20.5333
	1233	-0.00288	20.55
	1234	-0.00283	20.5667
	1235	-0.00287	20.5833
	1236	-0.00234	20.6
	1237	-0.00221	20.6167
	1238	-0.0021	20.6333
	1239	-0.00194	20.65
	1240	-0.00169	20.6667
	1241	-0.00166	20.6833
	1242	-0.00116	20.7
	1243	-0.00102	20.7167
	1244	-0.000726338	20.7333
	1245	-0.000175706	20.75
	1246	-0.000825074	20.7667
	1247	-0.00117	20.7833
	1248	-0.00126	20.8
	1249	-0.000893178	20.8167
	1250	-0.00136	20.8333
	1251	-0.000471914	20.85
	1252	-0.000281283	20.8667
	1253	-0.000380651	20.8833
	1254	-0.000950019	20.9
	1255	-0.000669387	20.9167
	1256	-0.00136	20.9333
	1257	-0.00133	20.95
	1258	-0.000877491	20.9667
	1259	-0.000896859	20.9833
	1260	-0.00118	21
	1261	-0.000515595	21.0167
	1262	-0.000619732	21.0333
	1263	-0.000938424	21.05
	1264	-6.71162e-05	21.0667
	1265	0.000304192	21.0833
	1266	2.54994e-05	21.1
	1267	-7.31928e-05	21.1167
	1268	-2.1885e-05	21.1333
	1269	-0.000860577	21.15
	1270	-0.00124	21.1667
	1271	-0.00113	21.1833
	1272	-0.00124	21.2
	1273	-0.00109	21.2167
	1274	-0.000964038	21.2333
	1275	-0.00093273	21.25
	1276	-0.000981423	21.2667
	1277	-0.00106	21.2833
	1278	-0.00129	21.3
	1279	-0.00129	21.3167
	1280	-0.00176	21.3333
	1281	-0.00229	21.35
	1282	-0.00212	21.3667
	1283	-0.00236	21.3833
	1284	-0.00266	21.4
	1285	-0.00212	21.4167
	1286	-0.00176	21.4333
	1287	-0.00178	21.45
	1288	-0.00128	21.4667
	1289	-0.000944421	21.4833
	1290	-0.000413113	21.5
	1291	1.81946e-05	21.5167
	1292	-0.000160498	21.5333
	1293	-6.91898e-05	21.55
	1294	4.21181e-05	21.5667
	1295	-0.000546574	21.5833
	1296	-0.000835266	21.6
	1297	-0.000433959	21.6167
	1298	-0.000702651	21.6333
	1299	-0.000341343	21.65
	1300	0.000689965	21.6667
	1301	0.00155	21.6833
	1302	0.0015	21.7
	1303	0.00154	21.7167
	1304	0.00138	21.7333
	1305	0.000431586	21.75
	1306	-0.000858683	21.7667
	1307	-0.00123	21.7833
	1308	-0.00128	21.8
	1309	-0.00123	21.8167
	1310	-0.000609759	21.8333
	1311	9.99716e-05	21.85
	1312	0.000799703	21.8667
	1313	0.00121	21.8833
	1314	0.000899164	21.9
	1315	-0.000331105	21.9167
	1316	-0.000661374	21.9333
	1317	-0.00191	21.95
	1318	-0.00262	21.9667
	1319	-0.00275	21.9833
	1320	-0.0018	22
	1321	-0.000852719	22.0167
	1322	0.000717012	22.0333
	1323	-0.00997	22.05
	1324	-0.05385	22.0667
	1325	-0.13551	22.0833
	1326	-0.24803	22.1
	1327	-0.37313	22.1167
	1328	-0.47552	22.1333
	1329	-0.52558	22.15
	1330	-0.52256	22.1667
	1331	-0.47591	22.1833
	1332	-0.40676	22.2
	1333	-0.34163	22.2167
	1334	-0.29015	22.2333
	1335	-0.24945	22.25
	1336	-0.21784	22.2667
	1337	-0.19283	22.2833
	1338	-0.17243	22.3
	1339	-0.15498	22.3167
	1340	-0.13987	22.3333
	1341	-0.12748	22.35
	1342	-0.11625	22.3667
	1343	-0.10583	22.3833
	1344	-0.09663	22.4
	1345	-0.08853	22.4167
	1346	-0.08072	22.4333
	1347	-0.07425	22.45
	1348	-0.06826	22.4667
	1349	-0.06335	22.4833
	1350	-0.05909	22.5
	1351	-0.05458	22.5167
	1352	-0.05038	22.5333
	1353	-0.04607	22.55
	1354	-0.04203	22.5667
	1355	-0.03831	22.5833
	1356	-0.0361	22.6
	1357	-0.0331	22.6167
	1358	-0.03114	22.6333
	1359	-0.02871	22.65
	1360	-0.02679	22.6667
	1361	-0.0242	22.6833
	1362	-0.02284	22.7
	1363	-0.02099	22.7167
	1364	-0.0197	22.7333
	1365	-0.01849	22.75
	1366	-0.01733	22.7667
	1367	-0.0158	22.7833
	1368	-0.01451	22.8
	1369	-0.01263	22.8167
	1370	-0.0105	22.8333
	1371	-0.0093	22.85
	1372	-0.00844	22.8667
	1373	-0.00749	22.8833
	1374	-0.00714	22.9
	1375	-0.00701	22.9167
	1376	-0.00647	22.9333
	1377	-0.00575	22.95
	1378	-0.00501	22.9667
	1379	-0.00367	22.9833
	1380	-0.00316	23
	1381	-0.00277	23.0167
	1382	-0.00245	23.0333
	1383	-0.0023	23.05
	1384	-0.00262	23.0667
	1385	-0.00223	23.0833
	1386	-0.00171	23.1
	1387	-0.00109	23.1167
	1388	-0.00111	23.1333
	1389	-0.000666707	23.15
	1390	-0.000679557	23.1667
	1391	-0.000472407	23.1833
	1392	-0.000465257	23.2
	1393	-0.000268107	23.2167
	1394	-0.000290957	23.2333
	1395	0.000906193	23.25
	1396	0.00132	23.2667
	1397	0.00159	23.2833
	1398	0.00237	23.3
	1399	0.00272	23.3167
	1400	0.00262	23.3333
	1401	0.00275	23.35
	1402	0.00311	23.3667
	1403	0.00331	23.3833
	1404	0.00334	23.4
	1405	0.00306	23.4167
	1406	0.00284	23.4333
	1407	0.00242	23.45
	1408	0.00258	23.4667
	1409	0.00273	23.4833
	1410	0.00276	23.5
	1411	0.00317	23.5167
	1412	0.00326	23.5333
	1413	0.00292	23.55
	1414	0.00302	23.5667
	1415	0.00292	23.5833
	1416	0.00224	23.6
	1417	0.0018	23.6167
	1418	0.00121	23.6333
	1419	0.00049779	23.65
	1420	-0.00013506	23.6667
	1421	-0.00032791	23.6833
	1422	0.00039924	23.7
	1423	0.00099639	23.7167
	1424	0.00086354	23.7333
	1425	0.00114	23.75
	1426	0.00202	23.7667
	1427	0.00182	23.7833
	1428	0.00189	23.8
	1429	0.00265	23.8167
	1430	0.00385	23.8333
	1431	0.00396	23.85
	1432	0.00396	23.8667
	1433	0.00373	23.8833
	1434	0.00382	23.9
	1435	0.00325	23.9167
	1436	0.00279	23.9333
	1437	0.00294	23.95
	1438	0.00291	23.9667
	1439	0.00299	23.9833
	1440	0.00261	24
	1441	0.00312	24.0167
	1442	0.00294	24.0333
	1443	0.00313	24.05
	1444	0.00249	24.0667
	1445	0.00332	24.0833
	1446	0.003	24.1
	1447	0.00251	24.1167
	1448	0.00206	24.1333
	1449	0.00227	24.15
	1450	0.00182	24.1667
	1451	0.00149	24.1833
	1452	0.00183	24.2
	1453	0.0021	24.2167
	1454	0.00197	24.2333
	1455	0.00174	24.25
	1456	0.00223	24.2667
	1457	0.00252	24.2833
	1458	0.00249	24.3
	1459	0.00274	24.3167
	1460	0.00251	24.3333
	1461	0.00189	24.35
	1462	0.00157	24.3667
	1463	0.000992386	24.3833
	1464	0.000479536	24.4
	1465	0.000346685	24.4167
	1466	-8.61646e-05	24.4333
	1467	-0.000349015	24.45
	1468	-0.000241865	24.4667
	1469	-0.000394715	24.4833
	1470	-0.000717565	24.5
	1471	-0.000290415	24.5167
	1472	-0.000222298	24.5333
	1473	-0.000301962	24.55
	1474	-0.000171626	24.5667
	1475	2.87095e-05	24.5833
	1476	-9.54584e-07	24.6
	1477	0.000179381	24.6167
	1478	0.000329717	24.6333
	1479	0.000130053	24.65
	1480	0.000410389	24.6667
	1481	0.000210725	24.6833
	1482	-0.000298939	24.7
	1483	-0.000658603	24.7167
	1484	-0.000838268	24.7333
	1485	-0.00145	24.75
	1486	-0.00145	24.7667
	1487	-0.0016	24.7833
	1488	-0.00143	24.8
	1489	-0.00107	24.8167
	1490	-0.000646252	24.8333
	1491	-0.000365916	24.85
	1492	4.44194e-05	24.8667
	1493	0.000434755	24.8833
	1494	0.000745091	24.9
	1495	0.000975427	24.9167
	1496	0.00112	24.9333
	1497	0.000906099	24.95
	1498	0.000576435	24.9667
	1499	0.000386771	24.9833
	1500	-0.000202894	25
	1501	-0.000582558	25.0167
	1502	-0.000112222	25.0333
	1503	-0.00662	25.05
	1504	-0.03979	25.0667
	1505	-0.10574	25.0833
	1506	-0.20081	25.1
	1507	-0.31287	25.1167
	1508	-0.41128	25.1333
	1509	-0.468	25.15
	1510	-0.47571	25.1667
	1511	-0.44243	25.1833
	1512	-0.38326	25.2
	1513	-0.32365	25.2167
	1514	-0.27443	25.2333
	1515	-0.23658	25.25
	1516	-0.20673	25.2667
	1517	-0.18329	25.2833
	1518	-0.16444	25.3
	1519	-0.14818	25.3167
	1520	-0.13454	25.3333
	1521	-0.12318	25.35
	1522	-0.11259	25.3667
	1523	-0.10355	25.3833
	1524	-0.09566	25.4
	1525	-0.08827	25.4167
	1526	-0.08123	25.4333
	1527	-0.07545	25.45
	1528	-0.07013	25.4667
	1529	-0.06504	25.4833
	1530	-0.05996	25.5
	1531	-0.05588	25.5167
	1532	-0.0518	25.5333
	1533	-0.04784	25.55
	1534	-0.04392	25.5667
	1535	-0.04121	25.5833
	1536	-0.03802	25.6
	1537	-0.03494	25.6167
	1538	-0.03155	25.6333
	1539	-0.02957	25.65
	1540	-0.0272	25.6667
	1541	-0.02516	25.6833
	1542	-0.02392	25.7
	1543	-0.02298	25.7167
	1544	-0.02147	25.7333
	1545	-0.02023	25.75
	1546	-0.01929	25.7667
	1547	-0.01774	25.7833
	1548	-0.01632	25.8
	1549	-0.01543	25.8167
	1550	-0.01457	25.8333
	1551	-0.01312	25.85
	1552	-0.01204	25.8667
	1553	-0.01119	25.8833
	1554	-0.01028	25.9
	1555	-0.00928	25.9167
	1556	-0.00928	25.9333
	1557	-0.00948	25.95
	1558	-0.00968	25.9667
	1559	-0.00876	25.9833
	1560	-0.00772	26
	1561	-0.00617	26.0167
	1562	-0.00507	26.0333
	1563	-0.00381	26.05
	1564	-0.00357	26.0667
	1565	-0.00342	26.0833
	1566	-0.00304	26.1
	1567	-0.00265	26.1167
	1568	-0.00208	26.1333
	1569	-0.00145	26.15
	1570	-0.00119	26.1667
	1571	-0.00103	26.1833
	1572	-0.00113	26.2
	1573	-0.00143	26.2167
	1574	-0.00185	26.2333
	1575	-0.00195	26.25
	1576	-0.00264	26.2667
	1577	-0.00245	26.2833
	1578	-0.00247	26.3
	1579	-0.00189	26.3167
	1580	-0.00187	26.3333
	1581	-0.00164	26.35
	1582	-0.00203	26.3667
	1583	-0.0023	26.3833
	1584	-0.0027	26.4
	1585	-0.00251	26.4167
	1586	-0.00227	26.4333
	1587	-0.0016	26.45
	1588	-0.000851295	26.4667
	1589	-0.000748133	26.4833
	1590	-0.000504971	26.5
	1591	-0.00144	26.5167
	1592	-0.0015	26.5333
	1593	-0.00169	26.55
	1594	-0.000912324	26.5667
	1595	-0.00109	26.5833
	1596	-0.000386	26.6
	1597	-0.000442838	26.6167
	1598	-0.000409676	26.6333
	1599	-0.000666514	26.65
	1600	-0.000903352	26.6667
	1601	-0.00113	26.6833
	1602	-0.00127	26.7
	1603	-0.00187	26.7167
	1604	-0.00233	26.7333
	1605	-0.00176	26.75
	1606	-0.0014	26.7667
	1607	-0.0017	26.7833
	1608	-0.00179	26.8
	1609	-0.00157	26.8167
	1610	-0.00118	26.8333
	1611	-0.00106	26.85
	1612	-0.00089541	26.8667
	1613	-0.000492248	26.8833
	1614	-0.000369086	26.9
	1615	-0.00122	26.9167
	1616	-0.00131	26.9333
	1617	-0.00138	26.95
	1618	-0.00129	26.9667
	1619	-0.00158	26.9833
	1620	-0.00124	27
	1621	-0.00113	27.0167
	1622	-0.00083379	27.0333
	1623	-0.000510629	27.05
	1624	8.25333e-05	27.0667
	1625	-2.43048e-05	27.0833
	1626	0.000158857	27.1
	1627	0.000622019	27.1167
	1628	5.5181e-05	27.1333
	1629	-0.000441657	27.15
	1630	-0.000438495	27.1667
	1631	-0.000875333	27.1833
	1632	-0.00115	27.2
	1633	-0.00015901	27.2167
	1634	0.000364152	27.2333
	1635	0.000617314	27.25
	1636	0.000850476	27.2667
	1637	0.00134	27.2833
	1638	0.0008068	27.3
	1639	0.000304974	27.3167
	1640	-0.00013997	27.3333
	1641	0.000485086	27.35
	1642	0.000600142	27.3667
	1643	0.000795198	27.3833
	1644	0.00118	27.4
	1645	0.00175	27.4167
	1646	0.00178	27.4333
	1647	0.00176	27.45
	1648	0.0017	27.4667
	1649	0.00145	27.4833
	1650	0.00126	27.5
	1651	0.000725647	27.5167
	1652	0.000250704	27.5333
	1653	-5.42402e-05	27.55
	1654	-0.000229184	27.5667
	1655	-0.000144128	27.5833
	1656	-3.90718e-05	27.6
	1657	0.000385984	27.6167
	1658	0.00067104	27.6333
	1659	0.000896097	27.65
	1660	0.000561153	27.6667
	1661	0.000836209	27.6833
	1662	0.000241265	27.7
	1663	0.000216321	27.7167
	1664	1.37728e-06	27.7333
	1665	7.64334e-05	27.75
	1666	-0.00016851	27.7667
	1667	-0.000273454	27.7833
	1668	-0.000428398	27.8
	1669	-7.3342e-05	27.8167
	1670	0.000231714	27.8333
	1671	0.00056677	27.85
	1672	0.00125	27.8667
	1673	0.00191	27.8833
	1674	0.00191	27.9
	1675	0.00196	27.9167
	1676	0.00148	27.9333
	1677	0.000387107	27.95
	1678	-0.000847837	27.9667
	1679	-0.00147	27.9833
	1680	-0.00176	28
	1681	-0.0018	28.0167
	1682	-0.00161	28.0333
	1683	-0.0074	28.05
	1684	-0.0369	28.0667
	1685	-0.09562	28.0833
	1686	-0.17922	28.1
	1687	-0.27544	28.1167
	1688	-0.36012	28.1333
	1689	-0.40687	28.15
	1690	-0.41146	28.1667
	1691	-0.38096	28.1833
	1692	-0.32963	28.2
	1693	-0.27678	28.2167
	1694	-0.23346	28.2333
	1695	-0.20005	28.25
	1696	-0.17393	28.2667
	1697	-0.15264	28.2833
	1698	-0.13631	28.3
	1699	-0.12249	28.3167
	1700	-0.11059	28.3333
	1701	-0.09964	28.35
	1702	-0.09068	28.3667
	1703	-0.08224	28.3833
	1704	-0.07481	28.4
	1705	-0.06855	28.4167
	1706	-0.0633	28.4333
	1707	-0.05805	28.45
	1708	-0.05366	28.4667
	1709	-0.04971	28.4833
	1710	-0.04578	28.5
	1711	-0.04214	28.5167
	1712	-0.03887	28.5333
	1713	-0.03559	28.55
	1714	-0.03294	28.5667
	1715	-0.03024	28.5833
	1716	-0.02732	28.6
	1717	-0.02493	28.6167
	1718	-0.02344	28.6333
	1719	-0.02173	28.65
	1720	-0.02024	28.6667
	1721	-0.01929	28.6833
	1722	-0.0182	28.7
	1723	-0.01637	28.7167
	1724	-0.01514	28.7333
	1725	-0.01404	28.75
	1726	-0.01309	28.7667
	1727	-0.01269	28.7833
	1728	-0.01232	28.8
	1729	-0.01192	28.8167
	1730	-0.01125	28.8333
	1731	-0.01088	28.85
	1732	-0.00962	28.8667
	1733	-0.00925	28.8833
	1734	-0.00876	28.9
	1735	-0.00831	28.9167
	1736	-0.00729	28.9333
	1737	-0.0069	28.95
	1738	-0.00625	28.9667
	1739	-0.00557	28.9833
	1740	-0.00521	29
	1741	-0.00497	29.0167
	1742	-0.00422	29.0333
	1743	-0.00354	29.05
	1744	-0.00333	29.0667
	1745	-0.00275	29.0833
	1746	-0.00204	29.1
	1747	-0.00215	29.1167
	1748	-0.0021	29.1333
	1749	-0.00129	29.15
	1750	-0.000135628	29.1667
	1751	-0.000149348	29.1833
	1752	0.000476932	29.2
	1753	0.000573212	29.2167
	1754	0.000639492	29.2333
	1755	-0.000354228	29.25
	1756	0.000192052	29.2667
	1757	7.83321e-05	29.2833
	1758	0.00112	29.3
	1759	0.00133	29.3167
	1760	0.00192	29.3333
	1761	0.000943452	29.35
	1762	0.00135	29.3667
	1763	0.000846013	29.3833
	1764	0.000542293	29.4
	1765	0.000378573	29.4167
	1766	0.00111	29.4333
	1767	0.000931133	29.45
	1768	0.00101	29.4667
	1769	0.00149	29.4833
	1770	0.00167	29.5
	1771	0.00161	29.5167
	1772	0.00147	29.5333
	1773	0.00122	29.55
	1774	0.0011	29.5667
	1775	0.000911373	29.5833
	1776	0.0011	29.6
	1777	0.00129	29.6167
	1778	0.00208	29.6333
	1779	0.00226	29.65
	1780	0.00226	29.6667
	1781	0.00228	29.6833
	1782	0.00213	29.7
	1783	0.00155	29.7167
	1784	0.000977894	29.7333
	1785	0.000584174	29.75
	1786	0.000430454	29.7667
	1787	0.000416734	29.7833
	1788	0.000383014	29.8
	1789	0.000739294	29.8167
	1790	0.00116	29.8333
	1791	0.00141	29.85
	1792	0.00161	29.8667
	1793	0.00205	29.8833
	1794	0.00232	29.9
	1795	0.0028	29.9167
	1796	0.00253	29.9333
	1797	0.00225	29.95
	1798	0.00136	29.9667
	1799	0.000552095	29.9833
	1800	0.000468375	30
	1801	0.000134655	30.0167
	1802	0.000310935	30.0333
	1803	0.000517215	30.05
	1804	0.00109	30.0667
	1805	0.000379775	30.0833
	1806	0.000596055	30.1
	1807	0.000670482	30.1167
	1808	0.000943784	30.1333
	1809	0.000237087	30.15
	1810	0.000430389	30.1667
	1811	-0.000106309	30.1833
	1812	-0.000183007	30.2
	1813	-0.000179705	30.2167
	1814	0.000163597	30.2333
	1815	0.000266899	30.25
	1816	0.000550201	30.2667
	1817	-0.000186496	30.2833
	1818	-0.000553194	30.3
	1819	-0.000759892	30.3167
	1820	-0.00080659	30.3333
	1821	-0.000323288	30.35
	1822	0.000170014	30.3667
	1823	0.000143316	30.3833
	1824	0.000166618	30.4
	1825	0.000669921	30.4167
	1826	0.000353223	30.4333
	1827	0.000166525	30.45
	1828	0.000479827	30.4667
	1829	0.000473129	30.4833
	1830	-0.000303569	30.5
	1831	-0.000910267	30.5167
	1832	-0.0014	30.5333
	1833	-0.00204	30.55
	1834	-0.00213	30.5667
	1835	-0.00246	30.5833
	1836	-0.00166	30.6
	1837	-0.00121	30.6167
	1838	-0.000337152	30.6333
	1839	0.00015615	30.65
	1840	0.000669452	30.6667
	1841	0.000232755	30.6833
	1842	6.60567e-05	30.7
	1843	-0.00113	30.7167
	1844	-0.00184	30.7333
	1845	-0.00198	30.75
	1846	-0.00207	30.7667
	1847	-0.00178	30.7833
	1848	-0.000884131	30.8
	1849	5.40835e-05	30.8167
	1850	0.000767818	30.8333
	1851	0.00168	30.85
	1852	0.00249	30.8667
	1853	0.00264	30.8833
	1854	0.00244	30.9
	1855	0.00186	30.9167
	1856	0.00125	30.9333
	1857	0.000553963	30.95
	1858	0.000337697	30.9667
	1859	0.000211432	30.9833
	1860	0.000815167	31
	1861	0.000568902	31.0167
	1862	0.000632637	31.0333
	1863	-0.00159	31.05
	1864	-0.02138	31.0667
	1865	-0.06761	31.0833
	1866	-0.13548	31.1
	1867	-0.21778	31.1167
	1868	-0.29563	31.1333
	1869	-0.34436	31.15
	1870	-0.35541	31.1667
	1871	-0.33425	31.1833
	1872	-0.29245	31.2
	1873	-0.24688	31.2167
	1874	-0.20893	31.2333
	1875	-0.17866	31.25
	1876	-0.15524	31.2667
	1877	-0.13585	31.2833
	1878	-0.12079	31.3
	1879	-0.10751	31.3167
	1880	-0.09704	31.3333
	1881	-0.08762	31.35
	1882	-0.07966	31.3667
	1883	-0.07244	31.3833
	1884	-0.06659	31.4
	1885	-0.06116	31.4167
	1886	-0.05686	31.4333
	1887	-0.0531	31.45
	1888	-0.04952	31.4667
	1889	-0.04603	31.4833
	1890	-0.04299	31.5
	1891	-0.0403	31.5167
	1892	-0.03721	31.5333
	1893	-0.03476	31.55
	1894	-0.03216	31.5667
	1895	-0.02983	31.5833
	1896	-0.02728	31.6
	1897	-0.02497	31.6167
	1898	-0.02232	31.6333
	1899	-0.02044	31.65
	1900	-0.01856	31.6667
	1901	-0.01679	31.6833
	1902	-0.01555	31.7
	1903	-0.01373	31.7167
	1904	-0.01243	31.7333
	1905	-0.01104	31.75
	1906	-0.01041	31.7667
	1907	-0.00953	31.7833
	1908	-0.00931	31.8
	1909	-0.00849	31.8167
	1910	-0.00767	31.8333
	1911	-0.00674	31.85
	1912	-0.00602	31.8667
	1913	-0.00561	31.8833
	1914	-0.00527	31.9
	1915	-0.00514	31.9167
	1916	-0.00467	31.9333
	1917	-0.00446	31.95
	1918	-0.00414	31.9667
	1919	-0.00418	31.9833
	1920	-0.0043	32
	1921	-0.00395	32.0167
	1922	-0.00322	32.0333
	1923	-0.0025	32.05
	1924	-0.00187	32.0667
	1925	-0.000962516	32.0833
	1926	-0.000898013	32.1
	1927	-0.00109	32.1167
	1928	-0.00161	32.1333
	1929	-0.0017	32.15
	1930	-0.0022	32.1667
	1931	-0.00219	32.1833
	1932	-0.00203	32.2
	1933	-0.00126	32.2167
	1934	-0.000661992	32.2333
	1935	0.000142511	32.25
	1936	0.000797013	32.2667
	1937	0.00126	32.2833
	1938	0.0013	32.3
	1939	0.000870521	32.3167
	1940	0.00137	32.3333
	1941	0.00116	32.35
	1942	0.000554029	32.3667
	1943	-0.000391468	32.3833
	1944	-0.000306966	32.4
	1945	-0.00113	32.4167
	1946	-0.00144	32.4333
	1947	-0.00164	32.45
	1948	-0.00118	32.4667
	1949	-0.000864453	32.4833
	1950	-0.00070995	32.5
	1951	-0.000515447	32.5167
	1952	-0.000300945	32.5333
	1953	-0.000656442	32.55
	1954	-0.000501939	32.5667
	1955	-0.000597437	32.5833
	1956	-0.000922934	32.6
	1957	-0.000558432	32.6167
	1958	-0.000333929	32.6333
	1959	-0.000609426	32.65
	1960	-0.000984924	32.6667
	1961	-0.000560421	32.6833
	1962	-0.000445918	32.7
	1963	0.000378584	32.7167
	1964	0.000853087	32.7333
	1965	0.00131	32.75
	1966	0.00115	32.7667
	1967	0.000636595	32.7833
	1968	-0.000408903	32.8
	1969	-0.0005244	32.8167
	1970	-0.000359897	32.8333
	1971	-0.000785395	32.85
	1972	-0.000700892	32.8667
	1973	-0.000476389	32.8833
	1974	-0.000871887	32.9
	1975	-0.000817384	32.9167
	1976	0.000267118	32.9333
	1977	0.00124	32.95
	1978	0.00181	32.9667
	1979	0.00167	32.9833
	1980	0.00145	33
	1981	0.00108	33.0167
	1982	0.000484134	33.0333
	1983	0.000388637	33.05
[truncated: 1,499 more rows]

## Sheet: SupFig1d
		Time [min]	kcal/mol of injectant	Fit
		0.01504	--	-17948.7
		0.09066	-17545.9	-17717.9
		0.16703	-17574.3	-17192.1
		0.24415	-16695.4	-16375.2
		0.32201	-14900.7	-15089.3
		0.40061	-12472.4	-13129.5
		0.47996	-10366.4	-10476.8
		0.56006	-8204.47	-7584.47
		0.6409	-5181.39	-5133.63
		0.72248	-3538	-3419.38
		0.80481	-2438.33	-2324.3
		0.88789	-1615.33	-1635.14
		0.97171	-904.662	-1191.92
		1.05628	-514.246	-896.989
		1.14159	-39.9056	-693.653
		1.22764	-79.7877	-548.765
		1.31444	12.2435	-442.446
		1.40199	-13.2766	-362.388
		1.49028	--	-300.722
		Time [sec]	µcal/sec	Time [min]
		5	0.00396	0.0833333
		6	0.00345	0.1
		7	0.00274	0.116667
		8	0.00234	0.133333
		9	0.00129	0.15
		10	0.00149	0.166667
		11	0.00188	0.183333
		12	0.00186	0.2
		13	0.00197	0.216667
		14	0.00247	0.233333
		15	0.00223	0.25
		16	0.00238	0.266667
		17	0.0029	0.283333
		18	0.0034	0.3
		19	0.00395	0.316667
		20	0.00391	0.333333
		21	0.00357	0.35
		22	0.00353	0.366667
		23	0.0032	0.383333
		24	0.00351	0.4
		25	0.00467	0.416667
		26	0.00481	0.433333
		27	0.00445	0.45
		28	0.00423	0.466667
		29	0.00345	0.483333
		30	0.00249	0.5
		31	0.00237	0.516667
		32	0.00279	0.533333
		33	0.00304	0.55
		34	0.00329	0.566667
		35	0.00334	0.583333
		36	0.00316	0.6
		37	0.00263	0.616667
		38	0.00186	0.633333
		39	0.00156	0.65
		40	0.00117	0.666667
		41	0.000468751	0.683333
		42	6.03136e-05	0.7
		43	-0.000158124	0.716667
		44	-0.000756562	0.733333
		45	-0.001	0.75
		46	-0.00106	0.766667
		47	-0.000681874	0.783333
		48	-0.000110312	0.8
		49	0.000231251	0.816667
		50	-0.000317187	0.833333
		51	-0.000555624	0.85
		52	-0.000694062	0.866667
		53	-0.0008425	0.883333
		54	-0.00111	0.9
		55	-0.000879375	0.916667
		56	-0.000587812	0.933333
		57	-0.00081625	0.95
		58	-0.000734687	0.966667
		59	-0.000653125	0.983333
		60	-0.000121562	1
		61	0	1.01667
		62	-0.00199	1.03333
		63	-0.01198	1.05
		64	-0.02088	1.06667
		65	-0.02948	1.08333
		66	-0.03664	1.1
		67	-0.04058	1.11667
		68	-0.03594	1.13333
		69	-0.03144	1.15
		70	-0.02662	1.16667
		71	-0.02263	1.18333
		72	-0.02007	1.2
		73	-0.0182	1.21667
		74	-0.01664	1.23333
		75	-0.01566	1.25
		76	-0.01529	1.26667
		77	-0.01402	1.28333
		78	-0.01282	1.3
		79	-0.01165	1.31667
		80	-0.0107	1.33333
		81	-0.00915	1.35
		82	-0.00827	1.36667
		83	-0.00755	1.38333
		84	-0.00738	1.4
		85	-0.00688	1.41667
		86	-0.00611	1.43333
		87	-0.00526	1.45
		88	-0.00449	1.46667
		89	-0.00349	1.48333
		90	-0.00338	1.5
		91	-0.00392	1.51667
		92	-0.0048	1.53333
		93	-0.0059	1.55
		94	-0.00655	1.56667
		95	-0.00578	1.58333
		96	-0.00475	1.6
		97	-0.00375	1.61667
		98	-0.0028	1.63333
		99	-0.00212	1.65
		100	-0.00225	1.66667
		101	-0.00236	1.68333
		102	-0.00261	1.7
		103	-0.00247	1.71667
		104	-0.00236	1.73333
		105	-0.00187	1.75
		106	-0.00183	1.76667
		107	-0.00189	1.78333
		108	-0.00168	1.8
		109	-0.00146	1.81667
		110	-0.00212	1.83333
		111	-0.00261	1.85
		112	-0.00225	1.86667
		113	-0.00196	1.88333
		114	-0.00203	1.9
		115	-0.00169	1.91667
		116	-0.00111	1.93333
		117	-0.00105	1.95
		118	-0.00198	1.96667
		119	-0.00252	1.98333
		120	-0.00278	2
		121	-0.0038	2.01667
		122	-0.00437	2.03333
		123	-0.00456	2.05
		124	-0.00513	2.06667
		125	-0.00636	2.08333
		126	-0.00754	2.1
		127	-0.00983	2.11667
		128	-0.01219	2.13333
		129	-0.01422	2.15
		130	-0.01599	2.16667
		131	-0.01759	2.18333
		132	-0.01813	2.2
		133	-0.01774	2.21667
		134	-0.0178	2.23333
		135	-0.01739	2.25
		136	-0.01621	2.26667
		137	-0.01534	2.28333
		138	-0.01444	2.3
		139	-0.01259	2.31667
		140	-0.01128	2.33333
		141	-0.01049	2.35
		142	-0.00918	2.36667
		143	-0.00887	2.38333
		144	-0.00888	2.4
		145	-0.00899	2.41667
		146	-0.00859	2.43333
		147	-0.00897	2.45
		148	-0.00921	2.46667
		149	-0.00929	2.48333
		150	-0.00887	2.5
		151	-0.00887	2.51667
		152	-0.00829	2.53333
		153	-0.00716	2.55
		154	-0.00664	2.56667
		155	-0.00649	2.58333
		156	-0.0064	2.6
		157	-0.00617	2.61667
		158	-0.00642	2.63333
		159	-0.00599	2.65
		160	-0.0055	2.66667
		161	-0.00408	2.68333
		162	-0.00361	2.7
		163	-0.00283	2.71667
		164	-0.00253	2.73333
		165	-0.00274	2.75
		166	-0.0041	2.76667
		167	-0.00425	2.78333
		168	-0.00487	2.8
		169	-0.0058	2.81667
		170	-0.00594	2.83333
		171	-0.00576	2.85
		172	-0.00601	2.86667
		173	-0.00563	2.88333
		174	-0.00512	2.9
		175	-0.00457	2.91667
		176	-0.00366	2.93333
		177	-0.00309	2.95
		178	-0.00301	2.96667
		179	-0.00277	2.98333
		180	-0.00253	3
		181	-0.00236	3.01667
		182	-0.0021	3.03333
		183	-0.00218	3.05
		184	-0.00222	3.06667
		185	-0.00228	3.08333
		186	-0.00287	3.1
		187	-0.003	3.11667
		188	-0.00279	3.13333
		189	-0.00225	3.15
		190	-0.00246	3.16667
		191	-0.00219	3.18333
		192	-0.00249	3.2
		193	-0.00262	3.21667
		194	-0.00274	3.23333
		195	-0.00209	3.25
		196	-0.00117	3.26667
		197	-0.000337508	3.28333
		198	0.000494055	3.3
		199	0.000715617	3.31667
		200	0.00024718	3.33333
		201	-0.00124	3.35
		202	-0.00264	3.36667
		203	-0.0037	3.38333
		204	-0.00448	3.4
		205	-0.00491	3.41667
		206	-0.00454	3.43333
		207	-0.00447	3.45
		208	-0.00492	3.46667
		209	-0.00508	3.48333
		210	-0.00451	3.5
		211	-0.00434	3.51667
		212	-0.00384	3.53333
		213	-0.00317	3.55
		214	-0.0018	3.56667
		215	-0.000537947	3.58333
		216	0.000215599	3.6
		217	0.000749145	3.61667
		218	0.00116	3.63333
		219	0.000446236	3.65
		220	-0.000800218	3.66667
		221	-0.000886672	3.68333
		222	-0.000693127	3.7
		223	1.04193e-05	3.71667
		224	0.000283965	3.73333
		225	0.000547511	3.75
		226	0.000101057	3.76667
		227	-0.000165398	3.78333
		228	-0.000501852	3.8
		229	-0.000408306	3.81667
		230	9.52396e-05	3.83333
		231	0.000528785	3.85
		232	0.000792331	3.86667
		233	0.000705877	3.88333
		234	0.000989423	3.9
		235	0.000972968	3.91667
		236	0.000896514	3.93333
		237	0.00127	3.95
		238	0.00112	3.96667
		239	0.000277152	3.98333
		240	-0.000359303	4
		241	-0.000555757	4.01667
		242	-0.01225	4.03333
		243	-0.06273	4.05
		244	-0.15232	4.06667
		245	-0.27759	4.08333
		246	-0.42779	4.1
		247	-0.56358	4.11667
		248	-0.64502	4.13333
		249	-0.66866	4.15
		250	-0.64074	4.16667
		251	-0.57383	4.18333
		252	-0.49881	4.2
		253	-0.43043	4.21667
		254	-0.37277	4.23333
		255	-0.32458	4.25
		256	-0.28509	4.26667
		257	-0.2523	4.28333
		258	-0.22411	4.3
		259	-0.19974	4.31667
		260	-0.17937	4.33333
		261	-0.1615	4.35
		262	-0.14616	4.36667
		263	-0.13235	4.38333
		264	-0.12133	4.4
		265	-0.11121	4.41667
		266	-0.10206	4.43333
		267	-0.09368	4.45
		268	-0.08595	4.46667
		269	-0.07764	4.48333
		270	-0.07034	4.5
		271	-0.06462	4.51667
		272	-0.05955	4.53333
		273	-0.05521	4.55
		274	-0.05149	4.56667
		275	-0.04778	4.58333
		276	-0.04456	4.6
		277	-0.04124	4.61667
		278	-0.03812	4.63333
		279	-0.03519	4.65
		280	-0.03224	4.66667
		281	-0.02931	4.68333
		282	-0.02595	4.7
		283	-0.0231	4.71667
		284	-0.02074	4.73333
		285	-0.01901	4.75
		286	-0.01742	4.76667
		287	-0.01691	4.78333
		288	-0.01642	4.8
		289	-0.01614	4.81667
		290	-0.01575	4.83333
		291	-0.01478	4.85
		292	-0.01338	4.86667
		293	-0.01211	4.88333
		294	-0.01062	4.9
		295	-0.00913	4.91667
		296	-0.00836	4.93333
		297	-0.00843	4.95
		298	-0.0089	4.96667
		299	-0.00888	4.98333
		300	-0.00879	5
		301	-0.00794	5.01667
		302	-0.00695	5.03333
		303	-0.00603	5.05
		304	-0.00481	5.06667
		305	-0.00459	5.08333
		306	-0.00477	5.1
		307	-0.00468	5.11667
		308	-0.00418	5.13333
		309	-0.00444	5.15
		310	-0.00383	5.16667
		311	-0.00368	5.18333
		312	-0.00396	5.2
		313	-0.00425	5.21667
		314	-0.00453	5.23333
		315	-0.00501	5.25
		316	-0.00549	5.26667
		317	-0.00494	5.28333
		318	-0.00459	5.3
		319	-0.00483	5.31667
		320	-0.00509	5.33333
		321	-0.00489	5.35
		322	-0.00538	5.36667
		323	-0.00472	5.38333
		324	-0.00361	5.4
		325	-0.00315	5.41667
		326	-0.00344	5.43333
		327	-0.00309	5.45
		328	-0.00376	5.46667
		329	-0.00491	5.48333
		330	-0.0054	5.5
		331	-0.00525	5.51667
		332	-0.00585	5.53333
		333	-0.00584	5.55
		334	-0.00552	5.56667
		335	-0.00456	5.58333
		336	-0.00344	5.6
		337	-0.0019	5.61667
		338	-0.00129	5.63333
		339	-0.000558579	5.65
		340	-0.000731474	5.66667
		341	-0.00147	5.68333
		342	-0.00173	5.7
		343	-0.0019	5.71667
		344	-0.00216	5.73333
		345	-0.00196	5.75
		346	-0.0016	5.76667
		347	-0.0017	5.78333
		348	-0.00205	5.8
		349	-0.00207	5.81667
		350	-0.00249	5.83333
		351	-0.00259	5.85
		352	-0.00305	5.86667
		353	-0.00264	5.88333
		354	-0.00211	5.9
		355	-0.00128	5.91667
		356	-0.000657799	5.93333
		357	0.000289306	5.95
		358	0.000536411	5.96667
		359	0.000393516	5.98333
		360	-7.93796e-05	6
		361	-0.000162275	6.01667
		362	-0.00052517	6.03333
		363	-0.000588065	6.05
		364	-0.000270961	6.06667
		365	-0.000123856	6.08333
		366	-0.000176751	6.1
		367	-0.000499646	6.11667
		368	-0.00116	6.13333
		369	-0.00127	6.15
		370	-0.00138	6.16667
		371	-0.00214	6.18333
		372	-0.00242	6.2
		373	-0.00197	6.21667
		374	-0.00247	6.23333
		375	-0.00252	6.25
		376	-0.00231	6.26667
		377	-0.00213	6.28333
		378	-0.00247	6.3
		379	-0.00258	6.31667
		380	-0.00246	6.33333
		381	-0.00209	6.35
		382	-0.00159	6.36667
		383	-0.00082772	6.38333
		384	-0.00101	6.4
		385	-0.00153	6.41667
		386	-0.00115	6.43333
		387	-0.0014	6.45
		388	-0.00154	6.46667
		389	-0.000738065	6.48333
		390	0.000490211	6.5
		391	0.000488487	6.51667
		392	0.000426762	6.53333
		393	0.000865038	6.55
		394	0.00105	6.56667
		395	0.00048159	6.58333
		396	0.000489865	6.6
		397	0.000798141	6.61667
		398	0.000976417	6.63333
		399	0.00124	6.65
		400	0.00141	6.66667
		401	0.00196	6.68333
		402	0.0021	6.7
		403	0.00145	6.71667
		404	0.00134	6.73333
		405	0.00153	6.75
		406	0.00177	6.76667
		407	0.00192	6.78333
		408	0.00247	6.8
		409	0.00272	6.81667
		410	0.00283	6.83333
		411	0.00229	6.85
		412	0.002	6.86667
		413	0.0015	6.88333
		414	0.000658829	6.9
		415	-9.28953e-05	6.91667
		416	-0.00055462	6.93333
		417	-0.000386344	6.95
		418	-0.000558068	6.96667
		419	-0.000269792	6.98333
		420	0.000518484	7
		421	0.00122	7.01667
		422	-0.00678	7.03333
		423	-0.04993	7.05
		424	-0.13447	7.06667
		425	-0.25798	7.08333
		426	-0.40549	7.1
		427	-0.54018	7.11667
		428	-0.62517	7.13333
		429	-0.65097	7.15
		430	-0.62211	7.16667
		431	-0.556	7.18333
		432	-0.48445	7.2
		433	-0.41844	7.21667
		434	-0.36354	7.23333
		435	-0.31889	7.25
		436	-0.28327	7.26667
		437	-0.25316	7.28333
		438	-0.22726	7.3
		439	-0.20457	7.31667
		440	-0.18548	7.33333
		441	-0.16842	7.35
		442	-0.15312	7.36667
		443	-0.13945	7.38333
		444	-0.12788	7.4
		445	-0.11728	7.41667
		446	-0.10678	7.43333
		447	-0.09763	7.45
		448	-0.08986	7.46667
		449	-0.08276	7.48333
		450	-0.07544	7.5
		451	-0.06907	7.51667
		452	-0.06291	7.53333
		453	-0.05764	7.55
		454	-0.05282	7.56667
		455	-0.04913	7.58333
		456	-0.04604	7.6
		457	-0.04333	7.61667
		458	-0.0403	7.63333
		459	-0.03733	7.65
		460	-0.034	7.66667
		461	-0.03095	7.68333
		462	-0.02864	7.7
		463	-0.02688	7.71667
		464	-0.02498	7.73333
		465	-0.02351	7.75
		466	-0.02225	7.76667
		467	-0.02029	7.78333
		468	-0.01833	7.8
		469	-0.01694	7.81667
		470	-0.01629	7.83333
		471	-0.01533	7.85
		472	-0.01439	7.86667
		473	-0.01427	7.88333
		474	-0.01347	7.9
		475	-0.01264	7.91667
		476	-0.01184	7.93333
		477	-0.01169	7.95
		478	-0.01011	7.96667
		479	-0.00972	7.98333
		480	-0.00884	8
		481	-0.00761	8.01667
		482	-0.00653	8.03333
		483	-0.00547	8.05
		484	-0.00407	8.06667
		485	-0.00283	8.08333
		486	-0.00315	8.1
		487	-0.00291	8.11667
		488	-0.00313	8.13333
		489	-0.00308	8.15
		490	-0.00344	8.16667
		491	-0.00304	8.18333
		492	-0.00299	8.2
		493	-0.00288	8.21667
		494	-0.00314	8.23333
		495	-0.0027	8.25
		496	-0.00247	8.26667
		497	-0.00219	8.28333
		498	-0.00196	8.3
		499	-0.00212	8.31667
		500	-0.00253	8.33333
		501	-0.00303	8.35
		502	-0.00339	8.36667
		503	-0.00437	8.38333
		504	-0.00498	8.4
		505	-0.00596	8.41667
		506	-0.00652	8.43333
		507	-0.00675	8.45
		508	-0.00653	8.46667
		509	-0.00537	8.48333
		510	-0.0042	8.5
		511	-0.00328	8.51667
		512	-0.00289	8.53333
		513	-0.00235	8.55
		514	-0.00258	8.56667
		515	-0.00276	8.58333
		516	-0.00289	8.6
		517	-0.00273	8.61667
		518	-0.00248	8.63333
		519	-0.00149	8.65
		520	-0.000621146	8.66667
		521	0.000275218	8.68333
		522	0.00124	8.7
		523	0.00139	8.71667
		524	0.000934309	8.73333
		525	0.000580673	8.75
		526	0.000247037	8.76667
		527	-0.000716599	8.78333
		528	-0.000730235	8.8
		529	-0.000773872	8.81667
		530	-0.000657508	8.83333
		531	-0.000921144	8.85
		532	-0.00098478	8.86667
		533	-0.00165	8.88333
		534	-0.00197	8.9
		535	-0.00213	8.91667
		536	-0.0018	8.93333
		537	-0.0012	8.95
		538	-0.000306598	8.96667
		539	-0.000130234	8.98333
		540	0.00021613	9
		541	0.000272494	9.01667
		542	0.000198857	9.03333
		543	-0.000174779	9.05
		544	-0.000168415	9.06667
		545	0.000237949	9.08333
		546	0.000674313	9.1
		547	0.000840676	9.11667
		548	0.00102	9.13333
		549	0.00127	9.15
		550	0.0012	9.16667
		551	0.000812892	9.18333
		552	0.000654051	9.2
		553	0.00020521	9.21667
		554	-0.00056363	9.23333
		555	-0.00183	9.25
		556	-0.0023	9.26667
		557	-0.00304	9.28333
		558	-0.00316	9.3
		559	-0.00313	9.31667
		560	-0.00271	9.33333
		561	-0.00238	9.35
		562	-0.00205	9.36667
		563	-0.00147	9.38333
		564	-0.00114	9.4
		565	-0.000270877	9.41667
		566	0.000100283	9.43333
		567	0.00107	9.45
		568	0.00135	9.46667
		569	0.00197	9.48333
		570	0.00161	9.5
		571	0.00111	9.51667
		572	0.000877239	9.53333
		573	0.000578399	9.55
		574	0.000529558	9.56667
		575	0.000950718	9.58333
		576	0.00167	9.6
		577	0.00123	9.61667
		578	0.00104	9.63333
		579	0.000735355	9.65
		580	0.000536515	9.66667
		581	0.000557674	9.68333
		582	0.00123	9.7
		583	0.00153	9.71667
		584	0.00124	9.73333
		585	0.0011	9.75
		586	0.001	9.76667
		587	0.000544631	9.78333
		588	0.00023579	9.8
		589	0.000226949	9.81667
		590	-0.000691891	9.83333
		591	-0.00113	9.85
		592	-0.00149	9.86667
		593	-0.000930866	9.88333
		594	-0.000654973	9.9
		595	7.09198e-05	9.91667
		596	7.68126e-05	9.93333
		597	0.000482705	9.95
		598	0.000838598	9.96667
		599	0.000904491	9.98333
		600	0.000910384	10
		601	0.000686277	10.0167
		602	-0.00129	10.0333
		603	-0.02905	10.05
		604	-0.0927	10.0667
		605	-0.19507	10.0833
		606	-0.32886	10.1
		607	-0.46877	10.1167
		608	-0.57316	10.1333
		609	-0.62344	10.15
		610	-0.61783	10.1667
		611	-0.56691	10.1833
		612	-0.49671	10.2
		613	-0.42803	10.2167
		614	-0.36917	10.2333
		615	-0.32127	10.25
		616	-0.28241	10.2667
		617	-0.25034	10.2833
		618	-0.22366	10.3
		619	-0.20185	10.3167
		620	-0.18311	10.3333
		621	-0.16608	10.35
		622	-0.15173	10.3667
		623	-0.13848	10.3833
		624	-0.12666	10.4
		625	-0.11571	10.4167
		626	-0.10617	10.4333
		627	-0.09768	10.45
		628	-0.09028	10.4667
		629	-0.0825	10.4833
		630	-0.07552	10.5
		631	-0.06978	10.5167
		632	-0.06447	10.5333
		633	-0.05874	10.55
		634	-0.05507	10.5667
		635	-0.05238	10.5833
		636	-0.04806	10.6
		637	-0.04368	10.6167
		638	-0.04026	10.6333
		639	-0.03597	10.65
		640	-0.03206	10.6667
		641	-0.02947	10.6833
		642	-0.02752	10.7
		643	-0.02558	10.7167
		644	-0.02445	10.7333
		645	-0.02271	10.75
		646	-0.02106	10.7667
		647	-0.01938	10.7833
		648	-0.01817	10.8
		649	-0.01727	10.8167
		650	-0.01671	10.8333
		651	-0.01559	10.85
		652	-0.01557	10.8667
		653	-0.01557	10.8833
		654	-0.01469	10.9
		655	-0.01318	10.9167
		656	-0.01238	10.9333
		657	-0.01117	10.95
		658	-0.00966	10.9667
		659	-0.00949	10.9833
		660	-0.00972	11
		661	-0.01019	11.0167
		662	-0.00994	11.0333
		663	-0.01017	11.05
		664	-0.00916	11.0667
		665	-0.00909	11.0833
		666	-0.00853	11.1
		667	-0.00876	11.1167
		668	-0.00801	11.1333
		669	-0.00741	11.15
		670	-0.00666	11.1667
		671	-0.00603	11.1833
		672	-0.00426	11.2
		673	-0.00329	11.2167
		674	-0.00294	11.2333
		675	-0.00152	11.25
		676	-0.000387695	11.2667
		677	0.000857824	11.2833
		678	0.00146	11.3
		679	0.00283	11.3167
		680	0.00414	11.3333
		681	0.00439	11.35
		682	0.00429	11.3667
		683	0.00501	11.3833
		684	0.00489	11.4
		685	0.00373	11.4167
		686	0.00309	11.4333
		687	0.00192	11.45
		688	0.000588533	11.4667
		689	-0.000495948	11.4833
		690	-0.00136	11.5
		691	-0.00192	11.5167
		692	-0.00254	11.5333
		693	-0.00367	11.55
		694	-0.00403	11.5667
		695	-0.00392	11.5833
		696	-0.00357	11.6
		697	-0.00393	11.6167
		698	-0.00436	11.6333
		699	-0.00504	11.65
		700	-0.00599	11.6667
		701	-0.0062	11.6833
		702	-0.00611	11.7
		703	-0.00411	11.7167
		704	-0.00273	11.7333
		705	-0.00166	11.75
		706	-0.00198	11.7667
		707	-0.00183	11.7833
		708	-0.00298	11.8
		709	-0.00369	11.8167
		710	-0.0035	11.8333
		711	-0.00319	11.85
		712	-0.00227	11.8667
		713	-0.00169	11.8833
		714	-0.000967971	11.9
		715	-0.00157	11.9167
		716	-0.00167	11.9333
		717	-0.00178	11.95
		718	-0.00173	11.9667
		719	-0.00247	11.9833
		720	-0.00266	12
		721	-0.00225	12.0167
		722	-0.00267	12.0333
		723	-0.00266	12.05
		724	-0.00217	12.0667
		725	-0.0014	12.0833
		726	-0.00197	12.1
		727	-0.00111	12.1167
		728	-0.000470705	12.1333
		729	-0.000195186	12.15
		730	-0.000239667	12.1667
		731	0.000965852	12.1833
		732	1.37143e-06	12.2
		733	-0.00099311	12.2167
		734	-0.00151	12.2333
		735	-0.00165	12.25
		736	-0.00229	12.2667
		737	-0.00257	12.2833
		738	-0.00325	12.3
		739	-0.00411	12.3167
		740	-0.00474	12.3333
		741	-0.00492	12.35
		742	-0.00453	12.3667
		743	-0.0036	12.3833
		744	-0.00211	12.4
		745	-0.00191	12.4167
		746	-0.00201	12.4333
		747	-0.00218	12.45
		748	-0.00229	12.4667
		749	-0.00344	12.4833
		750	-0.00362	12.5
		751	-0.00326	12.5167
		752	-0.00275	12.5333
		753	-0.00196	12.55
		754	-0.0012	12.5667
		755	-0.00053169	12.5833
		756	-0.000806171	12.6
		757	-0.000780652	12.6167
		758	-0.00138	12.6333
		759	-0.00161	12.65
		760	-0.00186	12.6667
		761	-0.00182	12.6833
		762	-0.00198	12.7
		763	-0.00186	12.7167
		764	-0.0013	12.7333
		765	-0.000681886	12.75
		766	0.000100339	12.7667
		767	0.000452565	12.7833
		768	0.00042479	12.8
		769	0.000167016	12.8167
		770	0.000169241	12.8333
		771	5.14665e-05	12.85
		772	0.000313692	12.8667
		773	-7.40826e-05	12.8833
		774	-0.000251857	12.9
		775	-0.000449632	12.9167
		776	-0.00125	12.9333
		777	-0.00189	12.95
		778	-0.00242	12.9667
		779	-0.00241	12.9833
		780	-0.00211	13
		781	-0.000796279	13.0167
		782	-0.00209	13.0333
		783	-0.02652	13.05
		784	-0.08553	13.0667
		785	-0.18048	13.0833
		786	-0.30378	13.1
		787	-0.43	13.1167
		788	-0.52342	13.1333
		789	-0.5673	13.15
		790	-0.56136	13.1667
		791	-0.51533	13.1833
		792	-0.45403	13.2
		793	-0.3929	13.2167
		794	-0.34012	13.2333
		795	-0.29613	13.25
		796	-0.25992	13.2667
		797	-0.22976	13.2833
		798	-0.20489	13.3
		799	-0.18425	13.3167
		800	-0.16586	13.3333
		801	-0.15005	13.35
		802	-0.13587	13.3667
		803	-0.12289	13.3833
		804	-0.11178	13.4
		805	-0.10247	13.4167
		806	-0.09348	13.4333
		807	-0.08528	13.45
		808	-0.07853	13.4667
		809	-0.07201	13.4833
		810	-0.06607	13.5
		811	-0.06075	13.5167
		812	-0.05678	13.5333
		813	-0.05383	13.55
		814	-0.05097	13.5667
		815	-0.0478	13.5833
		816	-0.04512	13.6
		817	-0.04208	13.6167
		818	-0.03843	13.6333
		819	-0.03521	13.65
		820	-0.03302	13.6667
		821	-0.03007	13.6833
		822	-0.0273	13.7
		823	-0.02536	13.7167
		824	-0.02319	13.7333
		825	-0.02117	13.75
		826	-0.02046	13.7667
		827	-0.01987	13.7833
		828	-0.01855	13.8
		829	-0.01749	13.8167
		830	-0.01652	13.8333
		831	-0.01511	13.85
		832	-0.01422	13.8667
		833	-0.01371	13.8833
		834	-0.0137	13.9
		835	-0.01293	13.9167
		836	-0.01219	13.9333
		837	-0.01097	13.95
		838	-0.00972	13.9667
		839	-0.00763	13.9833
		840	-0.00623	14
		841	-0.00557	14.0167
		842	-0.00478	14.0333
		843	-0.00384	14.05
		844	-0.00346	14.0667
		845	-0.00368	14.0833
		846	-0.00318	14.1
		847	-0.00351	14.1167
		848	-0.00366	14.1333
		849	-0.0045	14.15
		850	-0.00446	14.1667
		851	-0.0049	14.1833
		852	-0.00436	14.2
		853	-0.00415	14.2167
		854	-0.0033	14.2333
		855	-0.00229	14.25
		856	-0.00134	14.2667
		857	-0.000944441	14.2833
		858	-0.000872963	14.3
		859	-0.000651484	14.3167
		860	-0.00157	14.3333
		861	-0.00257	14.35
		862	-0.00293	14.3667
		863	-0.0028	14.3833
		864	-0.00294	14.4
		865	-0.00244	14.4167
		866	-0.00197	14.4333
		867	-0.00198	14.45
		868	-0.00263	14.4667
		869	-0.00309	14.4833
		870	-0.00305	14.5
		871	-0.00288	14.5167
		872	-0.00182	14.5333
		873	-0.000300785	14.55
		874	0.001	14.5667
		875	0.000912172	14.5833
		876	0.00141	14.6
		877	0.000975129	14.6167
		878	0.000746607	14.6333
		879	0.000228086	14.65
		880	0.000199564	14.6667
		881	0.000611043	14.6833
		882	0.00146	14.7
		883	0.0016	14.7167
		884	0.0016	14.7333
		885	0.00173	14.75
		886	0.00143	14.7667
		887	0.000289914	14.7833
		888	-0.000118608	14.8
		889	2.28707e-05	14.8167
		890	0.000114349	14.8333
		891	-8.41723e-05	14.85
		892	0.000407306	14.8667
		893	0.00104	14.8833
		894	0.00135	14.9
		895	0.00266	14.9167
		896	0.00309	14.9333
		897	0.00289	14.95
		898	0.00235	14.9667
		899	0.00191	14.9833
		900	0.00115	15
		901	0.00173	15.0167
		902	0.00282	15.0333
		903	0.0031	15.05
		904	0.00397	15.0667
		905	0.00424	15.0833
		906	0.00388	15.1
		907	0.00347	15.1167
		908	0.00388	15.1333
		909	0.00331	15.15
		910	0.00293	15.1667
		911	0.00188	15.1833
		912	0.000716876	15.2
		913	0.000128355	15.2167
		914	-0.000190167	15.2333
		915	-0.000228688	15.25
		916	0.00056279	15.2667
		917	0.00147	15.2833
		918	0.00216	15.3
		919	0.00256	15.3167
		920	0.00255	15.3333
		921	0.00207	15.35
		922	0.00103	15.3667
		923	-0.00046686	15.3833
		924	-0.00135	15.4
		925	-0.00199	15.4167
		926	-0.00163	15.4333
		927	-0.000995163	15.45
		928	-0.000366807	15.4667
		929	0.000301548	15.4833
		930	0.000999903	15.5
		931	0.000488259	15.5167
		932	0.000636614	15.5333
		933	0.0011	15.55
		934	0.001	15.5667
		935	0.00085168	15.5833
		936	0.00165	15.6
		937	0.00156	15.6167
		938	0.000976745	15.6333
		939	0.00126	15.65
		940	0.002	15.6667
		941	0.00184	15.6833
		942	0.00193	15.7
		943	0.00201	15.7167
		944	0.00217	15.7333
		945	0.00138	15.75
		946	0.00167	15.7667
		947	0.00181	15.7833
		948	0.00226	15.8
		949	0.00221	15.8167
		950	0.00205	15.8333
		951	0.00223	15.85
		952	0.00262	15.8667
		953	0.00291	15.8833
		954	0.003	15.9
		955	0.00351	15.9167
		956	0.00339	15.9333
		957	0.00364	15.95
		958	0.00418	15.9667
		959	0.00543	15.9833
		960	0.00688	16
		961	0.00708	16.0167
		962	0.00582	16.0333
		963	-0.01132	16.05
		964	-0.05796	16.0667
		965	-0.1359	16.0833
		966	-0.2407	16.1
		967	-0.35424	16.1167
		968	-0.44656	16.1333
		969	-0.49717	16.15
		970	-0.50321	16.1667
		971	-0.46915	16.1833
		972	-0.4149	16.2
		973	-0.35898	16.2167
		974	-0.30944	16.2333
		975	-0.26801	16.25
		976	-0.2335	16.2667
		977	-0.206	16.2833
		978	-0.18321	16.3
		979	-0.16457	16.3167
		980	-0.14838	16.3333
		981	-0.13563	16.35
		982	-0.1242	16.3667
		983	-0.11365	16.3833
		984	-0.10322	16.4
		985	-0.09448	16.4167
		986	-0.08647	16.4333
		987	-0.07903	16.45
		988	-0.07193	16.4667
		989	-0.06531	16.4833
		990	-0.05964	16.5
		991	-0.05426	16.5167
		992	-0.04996	16.5333
		993	-0.04629	16.55
		994	-0.04328	16.5667
		995	-0.03983	16.5833
		996	-0.0367	16.6
		997	-0.03333	16.6167
		998	-0.03031	16.6333
		999	-0.02813	16.65
		1000	-0.02636	16.6667
		1001	-0.02452	16.6833
		1002	-0.02256	16.7
		1003	-0.0205	16.7167
		1004	-0.01791	16.7333
		1005	-0.01536	16.75
		1006	-0.01328	16.7667
		1007	-0.01222	16.7833
		1008	-0.0116	16.8
		1009	-0.01161	16.8167
		1010	-0.01186	16.8333
		1011	-0.01208	16.85
		1012	-0.01205	16.8667
		1013	-0.01221	16.8833
		1014	-0.01122	16.9
		1015	-0.00969	16.9167
		1016	-0.00816	16.9333
		1017	-0.00624	16.95
		1018	-0.00469	16.9667
		1019	-0.00383	16.9833
		1020	-0.00396	17
		1021	-0.00383	17.0167
		1022	-0.00427	17.0333
		1023	-0.00408	17.05
		1024	-0.00366	17.0667
		1025	-0.00251	17.0833
		1026	-0.00193	17.1
		1027	-0.000971874	17.1167
		1028	0.000178126	17.1333
		1029	0.000888126	17.15
		1030	0.000968126	17.1667
		1031	0.00124	17.1833
		1032	0.00167	17.2
		1033	0.000798126	17.2167
		1034	0.000298126	17.2333
		1035	8.12636e-06	17.25
		1036	6.81264e-05	17.2667
		1037	-0.000271874	17.2833
		1038	0.000478126	17.3
		1039	0.000628126	17.3167
		1040	0.000588126	17.3333
		1041	0.000428126	17.35
		1042	6.81264e-05	17.3667
		1043	0.000568126	17.3833
		1044	0.000548126	17.4
		1045	0.000698126	17.4167
		1046	0.000738126	17.4333
		1047	0.00164	17.45
		1048	0.00131	17.4667
		1049	0.0019	17.4833
		1050	0.00242	17.5
		1051	0.0027	17.5167
		1052	0.00289	17.5333
		1053	0.00258	17.55
		1054	0.00262	17.5667
		1055	0.00304	17.5833
		1056	0.00315	17.6
		1057	0.0032	17.6167
		1058	0.00318	17.6333
		1059	0.00215	17.65
		1060	0.00156	17.6667
		1061	0.000775103	17.6833
		1062	7.30958e-05	17.7
		1063	0.000781089	17.7167
		1064	0.00138	17.7333
		1065	0.0015	17.75
		1066	0.00185	17.7667
		1067	0.00114	17.7833
		1068	0.000491055	17.8
		1069	-9.09523e-05	17.8167
		1070	-0.000742959	17.8333
		1071	-0.000654966	17.85
		1072	0.00109	17.8667
		1073	0.00151	17.8833
		1074	0.0017	17.9
		1075	0.00182	17.9167
		1076	0.00202	17.9333
		1077	0.00145	17.95
		1078	0.00181	17.9667
		1079	0.00226	17.9833
		1080	0.00264	18
		1081	0.00267	18.0167
		1082	0.0028	18.0333
		1083	0.00276	18.05
		1084	0.00357	18.0667
		1085	0.00452	18.0833
		1086	0.00523	18.1
		1087	0.00512	18.1167
		1088	0.00523	18.1333
		1089	0.00466	18.15
		1090	0.00365	18.1667
		1091	0.00208	18.1833
		1092	0.00138	18.2
		1093	0.000330883	18.2167
		1094	-0.000301124	18.2333
		1095	-0.000697043	18.25
		1096	-0.00079706	18.2667
		1097	-0.000767077	18.2833
		1098	-0.00104	18.3
		1099	-0.00171	18.3167
		1100	-0.0021	18.3333
		1101	-0.00198	18.35
		1102	-0.00152	18.3667
		1103	0.00017282	18.3833
		1104	0.0019	18.4
		1105	0.00305	18.4167
		1106	0.00413	18.4333
		1107	0.00468	18.45
		1108	0.00343	18.4667
		1109	0.00233	18.4833
		1110	0.00162	18.5
		1111	0.000852682	18.5167
		1112	0.000512665	18.5333
		1113	4.26479e-05	18.55
		1114	-0.000257369	18.5667
		1115	-0.000507386	18.5833
		1116	-0.000907404	18.6
		1117	-0.00226	18.6167
		1118	-0.00315	18.6333
		1119	-0.00451	18.65
		1120	-0.00609	18.6667
		1121	-0.00745	18.6833
		1122	-0.00804	18.7
		1123	-0.00776	18.7167
		1124	-0.00576	18.7333
		1125	-0.00148	18.75
		1126	0.00357	18.7667
		1127	0.00856	18.7833
		1128	0.01291	18.8
		1129	0.01713	18.8167
		1130	0.01907	18.8333
		1131	0.02037	18.85
		1132	0.02089	18.8667
		1133	0.02146	18.8833
		1134	0.02086	18.9
		1135	0.02037	18.9167
		1136	0.01907	18.9333
		1137	0.01775	18.95
		1138	0.01618	18.9667
		1139	0.01436	18.9833
		1140	0.0132	19
		1141	0.01164	19.0167
		1142	0.01108	19.0333
		1143	-2.7146e-05	19.05
		1144	-0.03573	19.0667
		1145	-0.09901	19.0833
		1146	-0.18577	19.1
		1147	-0.28297	19.1167
		1148	-0.3649	19.1333
		1149	-0.41199	19.15
		1150	-0.42128	19.1667
		1151	-0.3965	19.1833
		1152	-0.35408	19.2
		1153	-0.30888	19.2167
		1154	-0.2686	19.2333
		1155	-0.23408	19.25
		1156	-0.20559	19.2667
		1157	-0.18136	19.2833
		1158	-0.1616	19.3
		1159	-0.14413	19.3167
		1160	-0.12981	19.3333
		1161	-0.11731	19.35
		1162	-0.10632	19.3667
		1163	-0.0967	19.3833
		1164	-0.08852	19.4
		1165	-0.08181	19.4167
		1166	-0.07585	19.4333
		1167	-0.07067	19.45
		1168	-0.06605	19.4667
		1169	-0.06174	19.4833
		1170	-0.05656	19.5
		1171	-0.05177	19.5167
		1172	-0.0478	19.5333
		1173	-0.04422	19.55
		1174	-0.04148	19.5667
		1175	-0.03852	19.5833
		1176	-0.03627	19.6
		1177	-0.03323	19.6167
		1178	-0.02952	19.6333
		1179	-0.02611	19.65
		1180	-0.02304	19.6667
		1181	-0.01953	19.6833
		1182	-0.01739	19.7
		1183	-0.01519	19.7167
		1184	-0.01303	19.7333
		1185	-0.01125	19.75
		1186	-0.0098	19.7667
		1187	-0.00827	19.7833
		1188	-0.00796	19.8
		1189	-0.00861	19.8167
		1190	-0.01015	19.8333
		1191	-0.01142	19.85
		1192	-0.01143	19.8667
		1193	-0.01155	19.8833
		1194	-0.01064	19.9
		1195	-0.00967	19.9167
		1196	-0.00876	19.9333
		1197	-0.00821	19.95
		1198	-0.00767	19.9667
		1199	-0.00693	19.9833
		1200	-0.00625	20
		1201	-0.00569	20.0167
		1202	-0.00586	20.0333
		1203	-0.00521	20.05
		1204	-0.00454	20.0667
		1205	-0.0026	20.0833
		1206	-0.000819074	20.1
		1207	0.000832933	20.1167
		1208	0.00102	20.1333
		1209	0.000996947	20.15
		1210	-0.000101046	20.1667
		1211	-0.000929039	20.1833
		1212	-0.00167	20.2
		1213	-0.00179	20.2167
		1214	-0.00144	20.2333
		1215	-0.00138	20.25
		1216	-0.00134	20.2667
		1217	-0.00199	20.2833
		1218	-0.00189	20.3
		1219	-0.00222	20.3167
		1220	-0.00284	20.3333
		1221	-0.00327	20.35
		1222	-0.00213	20.3667
		1223	-0.00112	20.3833
		1224	-0.000167363	20.4
		1225	0.00128	20.4167
		1226	0.00231	20.4333
		1227	0.00184	20.45
		1228	0.000892568	20.4667
		1229	-0.000217449	20.4833
		1230	-0.0016	20.5
		1231	-0.00308	20.5167
		1232	-0.00368	20.5333
		1233	-0.00418	20.55
		1234	-0.0042	20.5667
		1235	-0.00367	20.5833
		1236	-0.00339	20.6
		1237	-0.00355	20.6167
		1238	-0.00344	20.6333
		1239	-0.00333	20.65
		1240	-0.00404	20.6667
		1241	-0.00394	20.6833
		1242	-0.00218	20.7
		1243	-0.000427689	20.7167
		1244	0.000482293	20.7333
		1245	0.00123	20.75
		1246	0.000852259	20.7667
		1247	-0.00108	20.7833
		1248	-0.00238	20.8
		1249	-0.00343	20.8167
		1250	-0.00399	20.8333
		1251	-0.00411	20.85
		1252	-0.0031	20.8667
		1253	-0.00267	20.8833
		1254	-0.00235	20.9
		1255	-0.00241	20.9167
		1256	-0.00257	20.9333
		1257	-0.00381	20.95
		1258	-0.00581	20.9667
		1259	-0.00673	20.9833
		1260	-0.00676	21
		1261	-0.0065	21.0167
		1262	-0.00599	21.0333
		1263	-0.00435	21.05
		1264	-0.00308	21.0667
		1265	-0.00297	21.0833
		1266	-0.00339	21.1
		1267	-0.00336	21.1167
		1268	-0.00385	21.1333
		1269	-0.00421	21.15
		1270	-0.00395	21.1667
		1271	-0.00372	21.1833
		1272	-0.0035	21.2
		1273	-0.00313	21.2167
		1274	-0.00246	21.2333
		1275	-0.00246	21.25
		1276	-0.00216	21.2667
		1277	-0.00201	21.2833
		1278	-0.00142	21.3
		1279	-0.00205	21.3167
		1280	-0.00165	21.3333
		1281	-0.00145	21.35
		1282	-0.0013	21.3667
		1283	-0.00202	21.3833
		1284	-0.00216	21.4
		1285	-0.00253	21.4167
		1286	-0.00292	21.4333
		1287	-0.00255	21.45
		1288	-0.000734263	21.4667
		1289	0.00108	21.4833
		1290	0.00272	21.5
		1291	0.0043	21.5167
		1292	0.00484	21.5333
		1293	0.00463	21.55
		1294	0.00432	21.5667
		1295	0.00398	21.5833
		1296	0.00392	21.6
		1297	0.00405	21.6167
		1298	0.00417	21.6333
		1299	0.00508	21.65
		1300	0.00687	21.6667
		1301	0.00794	21.6833
		1302	0.00861	21.7
		1303	0.00778	21.7167
		1304	0.00619	21.7333
		1305	0.00331	21.75
		1306	0.00142	21.7667
		1307	0.000341183	21.7833
		1308	-8.67278e-05	21.8
		1309	-0.000824639	21.8167
		1310	-0.00077255	21.8333
		1311	-0.00114	21.85
		1312	-0.00139	21.8667
		1313	-0.000626284	21.8833
		1314	0.000475805	21.9
		1315	0.00189	21.9167
		1316	0.00304	21.9333
		1317	0.00275	21.95
		1318	0.00213	21.9667
		1319	0.002	21.9833
		1320	0.00146	22
		1321	0.00154	22.0167
		1322	0.00211	22.0333
		1323	-0.00731	22.05
		1324	-0.03855	22.0667
		1325	-0.09337	22.0833
		1326	-0.16737	22.1
		1327	-0.2473	22.1167
		1328	-0.3118	22.1333
		1329	-0.34682	22.15
		1330	-0.34925	22.1667
		1331	-0.32447	22.1833
		1332	-0.28634	22.2
		1333	-0.24835	22.2167
		1334	-0.21401	22.2333
		1335	-0.18557	22.25
		1336	-0.16256	22.2667
		1337	-0.14394	22.2833
		1338	-0.1285	22.3
		1339	-0.11577	22.3167
		1340	-0.10518	22.3333
		1341	-0.09574	22.35
		1342	-0.08773	22.3667
		1343	-0.08042	22.3833
		1344	-0.07415	22.4
		1345	-0.06753	22.4167
		1346	-0.06169	22.4333
		1347	-0.05614	22.45
		1348	-0.05176	22.4667
		1349	-0.0468	22.4833
		1350	-0.04325	22.5
		1351	-0.03979	22.5167
		1352	-0.03653	22.5333
		1353	-0.03344	22.55
		1354	-0.03042	22.5667
		1355	-0.02798	22.5833
		1356	-0.02577	22.6
		1357	-0.02352	22.6167
		1358	-0.02098	22.6333
		1359	-0.02008	22.65
		1360	-0.01883	22.6667
		1361	-0.01842	22.6833
		1362	-0.01759	22.7
		1363	-0.01681	22.7167
		1364	-0.01567	22.7333
		1365	-0.01517	22.75
		1366	-0.01435	22.7667
		1367	-0.01442	22.7833
		1368	-0.01384	22.8
		1369	-0.01251	22.8167
		1370	-0.01007	22.8333
		1371	-0.00818	22.85
		1372	-0.0065	22.8667
		1373	-0.00596	22.8833
		1374	-0.00627	22.9
		1375	-0.00652	22.9167
		1376	-0.00654	22.9333
		1377	-0.00709	22.95
		1378	-0.00753	22.9667
		1379	-0.00653	22.9833
		1380	-0.0061	23
		1381	-0.00554	23.0167
		1382	-0.00418	23.0333
		1383	-0.00241	23.05
		1384	-0.00194	23.0667
		1385	-0.00214	23.0833
		1386	-0.00237	23.1
		1387	-0.00332	23.1167
		1388	-0.00417	23.1333
		1389	-0.00475	23.15
		1390	-0.00452	23.1667
		1391	-0.00458	23.1833
		1392	-0.00415	23.2
		1393	-0.00406	23.2167
		1394	-0.00398	23.2333
		1395	-0.00347	23.25
		1396	-0.00234	23.2667
		1397	-0.00109	23.2833
		1398	-0.00015805	23.3
		1399	0.00114	23.3167
		1400	0.00161	23.3333
		1401	0.00169	23.35
		1402	0.00112	23.3667
		1403	0.000607488	23.3833
		1404	-0.00115	23.4
		1405	-0.0025	23.4167
		1406	-0.00337	23.4333
		1407	-0.00421	23.45
		1408	-0.00504	23.4667
		1409	-0.00581	23.4833
		1410	-0.00619	23.5
		1411	-0.00613	23.5167
		1412	-0.00551	23.5333
		1413	-0.00465	23.55
		1414	-0.00334	23.5667
		1415	-0.00311	23.5833
		1416	-0.00311	23.6
		1417	-0.0036	23.6167
		1418	-0.00423	23.6333
		1419	-0.00433	23.65
		1420	-0.00417	23.6667
		1421	-0.00397	23.6833
		1422	-0.00335	23.7
		1423	-0.00159	23.7167
		1424	-0.000575253	23.7333
		1425	0.000479855	23.75
		1426	0.00118	23.7667
		1427	0.00122	23.7833
		1428	-0.000114823	23.8
		1429	-0.00137	23.8167
		1430	-0.0025	23.8333
		1431	-0.00303	23.85
		1432	-0.00314	23.8667
		1433	-0.00304	23.8833
		1434	-0.00248	23.9
		1435	-0.0012	23.9167
		1436	-0.000703962	23.9333
		1437	-0.000568855	23.95
		1438	-0.000313747	23.9667
		1439	-0.000718639	23.9833
		1440	-0.00119	24
		1441	-0.00184	24.0167
		1442	-0.00146	24.0333
		1443	-0.00184	24.05
		1444	-0.00179	24.0667
		1445	-0.00208	24.0833
		1446	-0.000912886	24.1
		1447	-0.000317779	24.1167
		1448	-9.26712e-05	24.1333
		1449	-0.000937564	24.15
		1450	-0.00106	24.1667
		1451	-0.00263	24.1833
		1452	-0.00445	24.2
		1453	-0.00504	24.2167
		1454	-0.00461	24.2333
		1455	-0.00392	24.25
		1456	-0.00252	24.2667
		1457	-0.000266703	24.2833
		1458	0.000998405	24.3
		1459	0.00184	24.3167
		1460	0.00093862	24.3333
		1461	-0.000286273	24.35
		1462	-0.00215	24.3667
		1463	-0.00293	24.3833
		1464	-0.00361	24.4
		1465	-0.00413	24.4167
		1466	-0.00397	24.4333
		1467	-0.00364	24.45
		1468	-0.00353	24.4667
		1469	-0.00339	24.4833
		1470	-0.0033	24.5
		1471	-0.00434	24.5167
		1472	-0.00486	24.5333
		1473	-0.00562	24.55
		1474	-0.0053	24.5667
		1475	-0.00449	24.5833
		1476	-0.00393	24.6
		1477	-0.00451	24.6167
		1478	-0.00429	24.6333
		1479	-0.00437	24.65
		1480	-0.0044	24.6667
		1481	-0.00372	24.6833
		1482	-0.00214	24.7
		1483	-0.00111	24.7167
		1484	-0.00027135	24.7333
		1485	0.00102	24.75
		1486	0.00203	24.7667
		1487	0.00294	24.7833
		1488	0.00335	24.8
		1489	0.0035	24.8167
		1490	0.00226	24.8333
		1491	0.000998468	24.85
		1492	-0.000241558	24.8667
		1493	-0.000981584	24.8833
		1494	-0.00135	24.9
		1495	-0.0017	24.9167
		1496	-0.00166	24.9333
		1497	-0.00136	24.95
		1498	-0.000361714	24.9667
		1499	0.00016826	24.9833
		1500	0.000878234	25
		1501	0.000938208	25.0167
		1502	0.000338182	25.0333
		1503	-0.00693	25.05
		1504	-0.03202	25.0667
		1505	-0.07483	25.0833
		1506	-0.13234	25.1
		1507	-0.19586	25.1167
		1508	-0.24865	25.1333
		1509	-0.27531	25.15
		1510	-0.27675	25.1667
		1511	-0.25667	25.1833
		1512	-0.22568	25.2
		1513	-0.19515	25.2167
		1514	-0.16855	25.2333
		1515	-0.14594	25.25
		1516	-0.12705	25.2667
		1517	-0.11142	25.2833
		1518	-0.09738	25.3
		1519	-0.0865	25.3167
		1520	-0.07697	25.3333
		1521	-0.06917	25.35
		1522	-0.06077	25.3667
		1523	-0.05417	25.3833
		1524	-0.04779	25.4
		1525	-0.04318	25.4167
		1526	-0.03864	25.4333
		1527	-0.03591	25.45
		1528	-0.03339	25.4667
		1529	-0.03186	25.4833
		1530	-0.02954	25.5
		1531	-0.02734	25.5167
		1532	-0.02467	25.5333
		1533	-0.02153	25.55
		1534	-0.01803	25.5667
		1535	-0.01481	25.5833
		1536	-0.01196	25.6
		1537	-0.01014	25.6167
		1538	-0.00966	25.6333
		1539	-0.00884	25.65
		1540	-0.00778	25.6667
		1541	-0.00695	25.6833
		1542	-0.00661	25.7
		1543	-0.00575	25.7167
		1544	-0.00518	25.7333
		1545	-0.00513	25.75
		1546	-0.00475	25.7667
		1547	-0.00385	25.7833
		1548	-0.00313	25.8
		1549	-0.00252	25.8167
		1550	-0.00184	25.8333
		1551	-0.00204	25.85
		1552	-0.00191	25.8667
		1553	-0.00134	25.8833
		1554	-0.000716501	25.9
		1555	5.8906e-05	25.9167
		1556	0.00149	25.9333
		1557	0.00265	25.95
		1558	0.00263	25.9667
		1559	0.00174	25.9833
		1560	-4.40613e-05	26
		1561	-0.00172	26.0167
		1562	-0.00178	26.0333
		1563	-0.000417842	26.05
		1564	0.00141	26.0667
		1565	0.00339	26.0833
		1566	0.00443	26.1
		1567	0.00463	26.1167
		1568	0.00308	26.1333
		1569	0.00189	26.15
		1570	0.000590004	26.1667
		1571	-4.58929e-06	26.1833
		1572	-0.00139	26.2
		1573	-0.00207	26.2167
		1574	-0.00245	26.2333
		1575	-0.00189	26.25
		1576	-0.000887557	26.2667
		1577	-0.00024215	26.2833
		1578	0.00156	26.3
		1579	0.00211	26.3167
		1580	0.00244	26.3333
		1581	0.00225	26.35
		1582	0.00319	26.3667
		1583	0.00313	26.3833
		1584	0.00337	26.4
		1585	0.00359	26.4167
		1586	0.00344	26.4333
		1587	0.00272	26.45
		1588	0.00251	26.4667
		1589	0.00258	26.4833
		1590	0.00267	26.5
		1591	0.00266	26.5167
		1592	0.00293	26.5333
		1593	0.00328	26.55
		1594	0.0036	26.5667
		1595	0.00351	26.5833
		1596	0.00342	26.6
		1597	0.00356	26.6167
		1598	0.00374	26.6333
		1599	0.00397	26.65
		1600	0.00416	26.6667
		1601	0.00522	26.6833
		1602	0.00683	26.7
		1603	0.00739	26.7167
		1604	0.0065	26.7333
		1605	0.00583	26.75
		1606	0.00503	26.7667
		1607	0.00284	26.7833
		1608	0.00191	26.8
		1609	0.00242	26.8167
		1610	0.00354	26.8333
		1611	0.00397	26.85
		1612	0.00469	26.8667
		1613	0.0029	26.8833
		1614	0.000917892	26.9
		1615	-0.000376701	26.9167
		1616	-0.000311295	26.9333
		1617	0.000664112	26.95
		1618	0.00235	26.9667
		1619	0.00389	26.9833
		1620	0.00394	27
		1621	0.00298	27.0167
		1622	0.00146	27.0333
		1623	0.00114	27.05
		1624	0.00111	27.0667
		1625	0.00151	27.0833
		1626	0.00154	27.1
		1627	0.0013	27.1167
		1628	0.0017	27.1333
		1629	0.00213	27.15
		1630	0.00274	27.1667
		1631	0.00398	27.1833
		1632	0.00504	27.2
		1633	0.00445	27.2167
		1634	0.00325	27.2333
		1635	0.00235	27.25
		1636	0.000986836	27.2667
		1637	0.000102243	27.2833
		1638	0.000477649	27.3
		1639	0.00119	27.3167
		1640	0.000793207	27.3333
		1641	0.000952474	27.35
		1642	0.000771741	27.3667
		1643	0.00125	27.3833
		1644	0.00166	27.4
		1645	0.00225	27.4167
		1646	0.00271	27.4333
		1647	0.00309	27.45
		1648	0.00238	27.4667
		1649	0.00182	27.4833
		1650	0.0015	27.5
		1651	0.00158	27.5167
		1652	0.00292	27.5333
		1653	0.00314	27.55
		1654	0.00391	27.5667
		1655	0.0045	27.5833
		1656	0.00381	27.6
		1657	0.0024	27.6167
		1658	0.00184	27.6333
		1659	0.00152	27.65
		1660	0.00127	27.6667
		1661	0.00134	27.6833
		1662	0.000917084	27.7
		1663	-0.000273649	27.7167
		1664	-0.00141	27.7333
		1665	-0.00162	27.75
		1666	-0.00109	27.7667
		1667	-0.000336581	27.7833
		1668	0.00108	27.8
		1669	0.00143	27.8167
		1670	0.00105	27.8333
		1671	0.00112	27.85
		1672	0.000819755	27.8667
		1673	0.000609022	27.8833
		1674	-0.000341711	27.9
		1675	-0.000952444	27.9167
		1676	-0.00182	27.9333
		1677	-0.00145	27.95
		1678	-0.000844642	27.9667
		1679	0.000484625	27.9833
		1680	0.00217	28
		1681	0.00293	28.0167
		1682	0.00258	28.0333
		1683	-0.00358	28.05
		1684	-0.02448	28.0667
		1685	-0.06182	28.0833
		1686	-0.11155	28.1
		1687	-0.16693	28.1167
		1688	-0.21064	28.1333
		1689	-0.23197	28.15
		1690	-0.23014	28.1667
		1691	-0.20994	28.1833
		1692	-0.17967	28.2
		1693	-0.15097	28.2167
		1694	-0.12658	28.2333
		1695	-0.1074	28.25
		1696	-0.09241	28.2667
		1697	-0.08045	28.2833
		1698	-0.07172	28.3
		1699	-0.06489	28.3167
		1700	-0.05917	28.3333
		1701	-0.0534	28.35
		1702	-0.047	28.3667
		1703	-0.04101	28.3833
		1704	-0.03589	28.4
		1705	-0.03125	28.4167
		1706	-0.02738	28.4333
		1707	-0.02498	28.45
		1708	-0.02305	28.4667
		1709	-0.02071	28.4833
		1710	-0.01816	28.5
		1711	-0.01601	28.5167
		1712	-0.01387	28.5333
		1713	-0.01208	28.55
		1714	-0.01062	28.5667
		1715	-0.01003	28.5833
		1716	-0.00892	28.6
		1717	-0.00859	28.6167
		1718	-0.00816	28.6333
		1719	-0.00747	28.65
		1720	-0.00655	28.6667
		1721	-0.00658	28.6833
		1722	-0.00721	28.7
		1723	-0.00635	28.7167
		1724	-0.00517	28.7333
		1725	-0.004	28.75
		1726	-0.00277	28.7667
		1727	-0.000684199	28.7833
		1728	-0.00020613	28.8
		1729	-0.00113	28.8167
		1730	-0.00206	28.8333
		1731	-0.00247	28.85
		1732	-0.00268	28.8667
		1733	-0.00212	28.8833
		1734	-0.000767717	28.9
		1735	1.03522e-05	28.9167
		1736	0.000818421	28.9333
		1737	0.00103	28.95
		1738	0.000214559	28.9667
		1739	-0.000907372	28.9833
		1740	-0.0015	29
		1741	-0.00285	29.0167
		1742	-0.0034	29.0333
		1743	-0.00313	29.05
		1744	-0.0025	29.0667
		1745	-0.00255	29.0833
		1746	-0.00164	29.1
		1747	-0.00104	29.1167
		1748	-0.000534752	29.1333
		1749	-0.000606683	29.15
		1750	9.13856e-05	29.1667
		1751	0.000619455	29.1833
		1752	0.00123	29.2
		1753	0.00123	29.2167
		1754	0.00169	29.2333
		1755	0.00213	29.25
		1756	0.0021	29.2667
		1757	0.0031	29.2833
		1758	0.00347	29.3
		1759	0.00248	29.3167
		1760	0.00178	29.3333
		1761	0.00168	29.35
		1762	-0.000131788	29.3667
		1763	-0.00174	29.3833
		1764	-0.0018	29.4
		1765	-0.00262	29.4167
		1766	-0.00392	29.4333
		1767	-0.00448	29.45
		1768	-0.00425	29.4667
		1769	-0.00434	29.4833
		1770	-0.00386	29.5
		1771	-0.00287	29.5167
		1772	-0.00194	29.5333
		1773	-0.00211	29.55
		1774	-0.00263	29.5667
		1775	-0.00259	29.5833
		1776	-0.00329	29.6
		1777	-0.00397	29.6167
		1778	-0.00298	29.6333
		1779	-0.00115	29.65
		1780	-0.000436547	29.6667
		1781	0.000301522	29.6833
		1782	0.00091959	29.7
		1783	0.00177	29.7167
		1784	0.00219	29.7333
		1785	0.00247	29.75
		1786	0.00291	29.7667
		1787	0.0024	29.7833
		1788	0.00178	29.8
		1789	0.0012	29.8167
		1790	0.00125	29.8333
		1791	0.00144	29.85
		1792	0.00279	29.8667
		1793	0.00328	29.8833
		1794	0.00358	29.9
		1795	0.00433	29.9167
		1796	0.0044	29.9333
		1797	0.00373	29.95
		1798	0.00275	29.9667
		1799	0.0019	29.9833
		1800	-0.000185169	30
		1801	-0.0019	30.0167
		1802	-0.00294	30.0333
		1803	-0.00322	30.05
		1804	-0.00374	30.0667
		1805	-0.00305	30.0833
		1806	-0.00191	30.1
		1807	-0.00122	30.1167
		1808	-0.00198	30.1333
		1809	-0.00283	30.15
		1810	-0.00342	30.1667
		1811	-0.00486	30.1833
		1812	-0.00552	30.2
		1813	-0.00544	30.2167
		1814	-0.0044	30.2333
		1815	-0.00345	30.25
		1816	-0.0014	30.2667
		1817	-0.000208725	30.2833
		1818	0.000899908	30.3
		1819	0.00131	30.3167
		1820	0.00162	30.3333
		1821	0.00167	30.35
		1822	0.00245	30.3667
		1823	0.0031	30.3833
		1824	0.00319	30.4
		1825	0.00289	30.4167
		1826	0.00209	30.4333
		1827	0.000867609	30.45
		1828	-0.000683757	30.4667
		1829	-0.00221	30.4833
		1830	-0.00389	30.5
		1831	-0.00468	30.5167
		1832	-0.00611	30.5333
		1833	-0.00666	30.55
		1834	-0.00624	30.5667
		1835	-0.00568	30.5833
		1836	-0.00549	30.6
		1837	-0.00394	30.6167
		1838	-0.00174	30.6333
		1839	9.12107e-05	30.65
		1840	0.00114	30.6667
		1841	0.00117	30.6833
		1842	0.000947111	30.7
		1843	-3.42555e-05	30.7167
		1844	-0.00105	30.7333
		1845	-0.00154	30.75
		1846	-0.000958355	30.7667
		1847	-0.000689722	30.7833
		1848	2.89118e-05	30.8
		1849	0.000807753	30.8167
		1850	0.00123	30.8333
		1851	0.000933059	30.85
		1852	8.57119e-05	30.8667
		1853	-0.00119	30.8833
		1854	-0.00229	30.9
		1855	-0.00239	30.9167
		1856	-0.0026	30.9333
		1857	-0.00278	30.95
		1858	-0.00271	30.9667
		1859	-0.00274	30.9833
		1860	-0.0031	31
		1861	-0.0036	31.0167
		1862	-0.00321	31.0333
		1863	-0.0064	31.05
		1864	-0.02299	31.0667
		1865	-0.0535	31.0833
		1866	-0.09401	31.1
		1867	-0.14	31.1167
		1868	-0.17736	31.1333
		1869	-0.19523	31.15
		1870	-0.19297	31.1667
		1871	-0.17473	31.1833
		1872	-0.148	31.2
		1873	-0.1234	31.2167
		1874	-0.10274	31.2333
		1875	-0.08634	31.25
		1876	-0.07358	31.2667
		1877	-0.06313	31.2833
		1878	-0.05469	31.3
		1879	-0.04813	31.3167
		1880	-0.04319	31.3333
		1881	-0.03976	31.35
		1882	-0.03655	31.3667
		1883	-0.03292	31.3833
		1884	-0.029	31.4
		1885	-0.02496	31.4167
		1886	-0.02067	31.4333
		1887	-0.0169	31.45
		1888	-0.01486	31.4667
		1889	-0.01387	31.4833
		1890	-0.01414	31.5
		1891	-0.01448	31.5167
		1892	-0.0152	31.5333
		1893	-0.01543	31.55
		1894	-0.01484	31.5667
		1895	-0.01336	31.5833
		1896	-0.01238	31.6
		1897	-0.0115	31.6167
		1898	-0.00951	31.6333
		1899	-0.00734	31.65
		1900	-0.0056	31.6667
		1901	-0.00365	31.6833
		1902	-0.00214	31.7
		1903	-0.00196	31.7167
		1904	-0.00307	31.7333
		1905	-0.00407	31.75
		1906	-0.00562	31.7667
		1907	-0.0062	31.7833
		1908	-0.00621	31.8
		1909	-0.00505	31.8167
		1910	-0.00405	31.8333
		1911	-0.00342	31.85
		1912	-0.00238	31.8667
		1913	-0.00189	31.8833
		1914	-0.00195	31.9
		1915	-0.0021	31.9167
		1916	-0.000687202	31.9333
		1917	0.000480584	31.95
		1918	0.00193	31.9667
		1919	0.004	31.9833
		1920	0.00714	32
		1921	0.00952	32.0167
		1922	0.0113	32.0333
		1923	0.01294	32.05
		1924	0.01437	32.0667
		1925	0.01468	32.0833
		1926	0.01449	32.1
		1927	0.01323	32.1167
		1928	0.0119	32.1333
		1929	0.01115	32.15
		1930	0.01033	32.1667
		1931	0.00988	32.1833
		1932	0.01029	32.2
		1933	0.01085	32.2167
		1934	0.01102	32.2333
		1935	0.0106	32.25
		1936	0.01016	32.2667
		1937	0.00984	32.2833
		1938	0.00845	32.3
		1939	0.00626	32.3167
		1940	0.005	32.3333
		1941	0.00391	32.35
		1942	0.00309	32.3667
		1943	0.00373	32.3833
		1944	0.00421	32.4
		1945	0.00464	32.4167
		1946	0.00506	32.4333
		1947	0.00457	32.45
		1948	0.00363	32.4667
		1949	0.00384	32.4833
		1950	0.00444	32.5
		1951	0.00458	32.5167
		1952	0.00595	32.5333
		1953	0.00732	32.55
		1954	0.00783	32.5667
		1955	0.00771	32.5833
		1956	0.00814	32.6
		1957	0.00829	32.6167
		1958	0.00824	32.6333
		1959	0.00764	32.65
		1960	0.00762	32.6667
		1961	0.00741	32.6833
		1962	0.00679	32.7
		1963	0.00672	32.7167
		1964	0.00664	32.7333
		1965	0.00544	32.75
		1966	0.00426	32.7667
		1967	0.00324	32.7833
		1968	0.00154	32.8
		1969	0.000995452	32.8167
		1970	0.00191	32.8333
		1971	0.00282	32.85
		1972	0.00358	32.8667
		1973	0.00374	32.8833
		1974	0.00374	32.9
		1975	0.00373	32.9167
		1976	0.00433	32.9333
		1977	0.00413	32.95
		1978	0.00542	32.9667
		1979	0.00653	32.9833
		1980	0.0063	33
		1981	0.00462	33.0167
		1982	0.00354	33.0333
		1983	0.00215	33.05
[truncated: 1,499 more rows]

## Sheet: SupFig1e
	Molar Ratio	kcal/mol of injectant	Fit
	0.02252	--	-17284.1
	0.09035	-17143.5	-17127.5
	0.15858	-16978.9	-16809.7
	0.22722	-16207.2	-16332.5
	0.29625		-15599.9
	0.36569	-14291.6	-14478.7
	0.43553	-12958.3	-12858.2
	0.50577	-10764.7	-10821.5
	0.57641	-9105.7	-8745.04
	0.64746	-6796.24	-7023.62
	0.71891	-5443.26	-5767.31
	0.79075	-5031.25	-4875.25
	0.863	-4223.05	-4213.02
	0.93566	-3790.17	-3682.59
	1.00871	-3136.74	-3225.43
	1.08216	-2825.14	-2811.4
	1.15602	-2760.28	-2428.88
	1.23028	-2209.86	-2077.09
	1.30494	-1549.16	-1759.84
	1.38	-1318.19	-1480.93
	1.45547	-1000.43	-1241.68
	1.53133	-889.953	-1040.51
	1.6076	-895.604	-873.699
	1.68427	-768.168	-736.522
	1.76134	-738.617	-624.093
	1.83881	-402.672	-531.921
	1.91669	-721.573	-456.138
	1.99496	-557.862	-393.539
	2.07364	-529.677	-341.534
	2.15272	-382.945	-298.055
	2.2322	-175.86	-261.46
	2.31209	-157.985	-230.453
	2.39237	-352.392	-204.005
		Time [sec]	µcal/sec	Time [min]
		5	0.00773	0.08333
		6	0.00722	0.1
		7	0.00667	0.11667
		8	0.00612	0.13333
		9	0.00547	0.15
		10	0.00509	0.16667
		11	0.00492	0.18333
		12	0.00456	0.2
		13	0.00385	0.21667
		14	0.00311	0.23333
		15	0.00272	0.25
		16	0.00216	0.26667
		17	0.00177	0.28333
		18	0.00169	0.3
		19	0.00149	0.31667
		20	0.00137	0.33333
		21	0.00155	0.35
		22	0.00137	0.36667
		23	0.00157	0.38333
		24	0.00182	0.4
		25	0.00127	0.41667
		26	0.000679	0.43333
		27	0.000122	0.45
		28	-0.000305	0.46667
		29	-0.000992	0.48333
		30	-0.000799	0.5
		31	-0.00155	0.51667
		32	-0.00122	0.53333
		33	-0.00115	0.55
		34	-0.00116	0.56667
		35	-0.000975	0.58333
		36	-0.000212	0.6
		37	-0.000149	0.61667
		38	-0.000136	0.63333
		39	0.000687	0.65
		40	0.00093	0.66667
		41	0.00107	0.68333
		42	0.00117	0.7
		43	0.00137	0.71667
		44	0.000972	0.73333
		45	0.000835	0.75
		46	0.000628	0.76667
		47	0.000811	0.78333
		48	0.000774	0.8
		49	0.000498	0.81667
		50	-0.000102	0.83333
		51	-0.000543	0.85
		52	-0.00135	0.86667
		53	-0.00209	0.88333
		54	-0.00212	0.9
		55	-0.00207	0.91667
		56	-0.00223	0.93333
		57	-0.00186	0.95
		58	-0.00145	0.96667
		59	-0.00182	0.98333
		60	-0.00203	1
		61	-0.002	1.01667
		62	-0.00484	1.03333
		63	-0.01997	1.05
		64	-0.0313	1.06667
		65	-0.04032	1.08333
		66	-0.04712	1.1
		67	-0.05068	1.11667
		68	-0.0413	1.13333
		69	-0.03386	1.15
		70	-0.02878	1.16667
		71	-0.02527	1.18333
		72	-0.02214	1.2
		73	-0.01935	1.21667
		74	-0.01744	1.23333
		75	-0.01575	1.25
		76	-0.01367	1.26667
		77	-0.01216	1.28333
		78	-0.01005	1.3
		79	-0.00869	1.31667
		80	-0.00723	1.33333
		81	-0.00642	1.35
		82	-0.00524	1.36667
		83	-0.00495	1.38333
		84	-0.0047	1.4
		85	-0.0037	1.41667
		86	-0.00295	1.43333
		87	-0.00182	1.45
		88	-0.000915	1.46667
		89	0.000205	1.48333
		90	0.000575	1.5
		91	0.000734	1.51667
		92	0.000403	1.53333
		93	0.000112	1.55
		94	0.000311	1.56667
		95	0.00017	1.58333
		96	0.000369	1.6
		97	0.000277	1.61667
		98	0.000146	1.63333
		99	-0.000505	1.65
		100	-0.000476	1.66667
		101	-0.000497	1.68333
		102	-6.79e-05	1.7
		103	0.000721	1.71667
		104	0.0009	1.73333
		105	0.00129	1.75
		106	0.00184	1.76667
		107	0.0017	1.78333
		108	0.00116	1.8
		109	0.00153	1.81667
		110	0.00138	1.83333
		111	0.000742	1.85
		112	0.000801	1.86667
		113	0.00062	1.88333
		114	0.000509	1.9
		115	0.000298	1.91667
		116	0.000627	1.93333
		117	0.000906	1.95
		118	0.00126	1.96667
		119	0.00185	1.98333
		120	0.00217	2
		121	0.00235	2.01667
		122	0.0024	2.03333
		123	0.00287	2.05
		124	0.0022	2.06667
		125	0.00262	2.08333
		126	0.0027	2.1
		127	0.00229	2.11667
		128	0.00278	2.13333
		129	0.00306	2.15
		130	0.00312	2.16667
		131	0.00258	2.18333
		132	0.00269	2.2
		133	0.00199	2.21667
		134	0.00214	2.23333
		135	0.00164	2.25
		136	0.0017	2.26667
		137	0.00217	2.28333
		138	0.00203	2.3
		139	0.00214	2.31667
		140	0.00273	2.33333
		141	0.00375	2.35
		142	0.00346	2.36667
		143	0.00417	2.38333
		144	0.004	2.4
		145	0.00327	2.41667
		146	0.00308	2.43333
		147	0.00337	2.45
		148	0.00316	2.46667
		149	0.00348	2.48333
		150	0.00373	2.5
		151	0.00333	2.51667
		152	0.0028	2.53333
		153	0.00206	2.55
		154	0.00173	2.56667
		155	0.00196	2.58333
		156	0.00179	2.6
		157	0.00218	2.61667
		158	0.00258	2.63333
		159	0.00198	2.65
		160	0.00145	2.66667
		161	0.00163	2.68333
		162	0.00186	2.7
		163	0.0018	2.71667
		164	0.0025	2.73333
		165	0.0024	2.75
		166	0.00208	2.76667
		167	0.00125	2.78333
		168	0.00142	2.8
		169	0.00159	2.81667
		170	0.0015	2.83333
		171	0.00147	2.85
		172	0.00146	2.86667
		173	0.00101	2.88333
		174	0.000239	2.9
		175	0.00027	2.91667
		176	5.05e-05	2.93333
		177	0.000131	2.95
		178	0.0004	2.96667
		179	0.000378	2.98333
		180	0.000366	3
		181	0.000264	3.01667
		182	7.23e-05	3.03333
		183	-0.00057	3.05
		184	-0.000452	3.06667
		185	-0.000673	3.08333
		186	-0.000655	3.1
		187	-0.000447	3.11667
		188	-0.000369	3.13333
		189	-5.11e-05	3.15
		190	5.7e-05	3.16667
		191	-2.49e-05	3.18333
		192	-0.000757	3.2
		193	-0.000909	3.21667
		194	-0.00167	3.23333
		195	-0.00185	3.25
		196	-0.00226	3.26667
		197	-0.00149	3.28333
		198	-0.00149	3.3
		199	-0.00113	3.31667
		200	-0.0013	3.33333
		201	-0.00129	3.35
		202	-0.00182	3.36667
		203	-0.00136	3.38333
		204	-0.00066	3.4
		205	0.000328	3.41667
		206	0.000856	3.43333
		207	0.0011	3.45
		208	0.000973	3.46667
		209	0.000731	3.48333
		210	-6.11e-05	3.5
		211	-0.000123	3.51667
		212	0.000225	3.53333
		213	0.000733	3.55
		214	0.000891	3.56667
		215	0.00151	3.58333
		216	0.00168	3.6
		217	0.00144	3.61667
		218	0.00102	3.63333
		219	0.000602	3.65
		220	-1.02e-05	3.66667
		221	-2.18e-05	3.68333
		222	0.00023	3.7
		223	0.000602	3.71667
		224	0.000114	3.73333
		225	0.000285	3.75
		226	0.000127	3.76667
		227	-0.000151	3.78333
		228	-0.000329	3.8
		229	0.000603	3.81667
		230	0.00131	3.83333
		231	0.00167	3.85
		232	0.00174	3.86667
		233	0.00154	3.88333
		234	0.00116	3.9
		235	0.00128	3.91667
		236	0.00139	3.93333
		237	0.00142	3.95
		238	0.0013	3.96667
		239	0.00109	3.98333
		240	0.000183	4
		241	-5.55e-06	4.01667
		242	-0.01428	4.03333
		243	-0.09713	4.05
		244	-0.24256	4.06667
		245	-0.38711	4.08333
		246	-0.50215	4.1
		247	-0.58277	4.11667
		248	-0.58068	4.13333
		249	-0.50582	4.15
		250	-0.42417	4.16667
		251	-0.36587	4.18333
		252	-0.322	4.2
		253	-0.28731	4.21667
		254	-0.25773	4.23333
		255	-0.23148	4.25
		256	-0.20835	4.26667
		257	-0.18722	4.28333
		258	-0.16809	4.3
		259	-0.1506	4.31667
		260	-0.13572	4.33333
		261	-0.12169	4.35
		262	-0.10941	4.36667
		263	-0.09835	4.38333
		264	-0.08907	4.4
		265	-0.08007	4.41667
		266	-0.07284	4.43333
		267	-0.06597	4.45
		268	-0.05989	4.46667
		269	-0.05409	4.48333
		270	-0.04853	4.5
		271	-0.0435	4.51667
		272	-0.03902	4.53333
		273	-0.03454	4.55
		274	-0.03119	4.56667
		275	-0.02808	4.58333
		276	-0.02484	4.6
		277	-0.02169	4.61667
		278	-0.01935	4.63333
		279	-0.01756	4.65
		280	-0.01561	4.66667
		281	-0.01375	4.68333
		282	-0.01264	4.7
		283	-0.01103	4.71667
		284	-0.00874	4.73333
		285	-0.00758	4.75
		286	-0.00672	4.76667
		287	-0.00584	4.78333
		288	-0.00486	4.8
		289	-0.00417	4.81667
		290	-0.00286	4.83333
		291	-0.00121	4.85
		292	-0.000119	4.86667
		293	0.000485	4.88333
		294	0.00125	4.9
		295	0.000894	4.91667
		296	0.000808	4.93333
		297	0.000943	4.95
		298	0.000957	4.96667
		299	0.000952	4.98333
		300	0.00174	5
		301	0.00176	5.01667
		302	0.00243	5.03333
		303	0.00277	5.05
		304	0.00346	5.06667
		305	0.0041	5.08333
		306	0.00461	5.1
		307	0.00451	5.11667
		308	0.0049	5.13333
		309	0.00496	5.15
		310	0.00458	5.16667
		311	0.00413	5.18333
		312	0.00407	5.2
		313	0.00383	5.21667
		314	0.00354	5.23333
		315	0.00369	5.25
		316	0.0039	5.26667
		317	0.00402	5.28333
		318	0.00422	5.3
		319	0.004	5.31667
		320	0.00348	5.33333
		321	0.00272	5.35
		322	0.00225	5.36667
		323	0.00137	5.38333
		324	0.000704	5.4
		325	-0.000104	5.41667
		326	-0.000101	5.43333
		327	-0.000498	5.45
		328	-0.000406	5.46667
		329	-9.3e-05	5.48333
		330	0.00037	5.5
		331	0.000132	5.51667
		332	-0.000195	5.53333
		333	-0.000752	5.55
		334	-0.0016	5.56667
		335	-0.0018	5.58333
		336	-0.00161	5.6
		337	-0.00114	5.61667
		338	-0.000329	5.63333
		339	0.000364	5.65
		340	0.000527	5.66667
		341	0.00101	5.68333
		342	0.000772	5.7
		343	0.000775	5.71667
		344	0.000997	5.73333
		345	0.00131	5.75
		346	0.000973	5.76667
		347	0.00128	5.78333
		348	0.0011	5.8
		349	0.000691	5.81667
		350	0.000893	5.83333
		351	0.000729	5.85
		352	0.000514	5.86667
		353	0.000409	5.88333
		354	0.000284	5.9
		355	-0.00038	5.91667
		356	-0.000155	5.93333
		357	0.00013	5.95
		358	-0.000325	5.96667
		359	-0.0001	5.98333
		360	-0.000615	6
		361	-0.00107	6.01667
		362	-0.00127	6.03333
		363	-0.00067	6.05
		364	-0.000455	6.06667
		365	-0.00013	6.08333
		366	0.000445	6.1
		367	9.04e-05	6.11667
		368	-0.000595	6.13333
		369	-0.000979	6.15
		370	-0.00123	6.16667
		371	-0.00133	6.18333
		372	-0.000844	6.2
		373	-0.000979	6.21667
		374	-0.0016	6.23333
		375	-0.00165	6.25
		376	-0.00287	6.26667
		377	-0.004	6.28333
		378	-0.00429	6.3
		379	-0.00434	6.31667
		380	-0.00503	6.33333
		381	-0.00453	6.35
		382	-0.00414	6.36667
		383	-0.00331	6.38333
		384	-0.00255	6.4
		385	-0.00113	6.41667
		386	-0.000103	6.43333
		387	0.000442	6.45
		388	0.000607	6.46667
		389	0.000382	6.48333
		390	0.000477	6.5
		391	0.000322	6.51667
		392	5.72e-05	6.53333
		393	-0.000308	6.55
		394	-0.00021	6.56667
		395	-0.00109	6.58333
		396	-0.00143	6.6
		397	-0.000849	6.61667
		398	-8.24e-05	6.63333
		399	0.000565	6.65
		400	0.00176	6.66667
		401	0.00253	6.68333
		402	0.00272	6.7
		403	0.00211	6.71667
		404	0.00163	6.73333
		405	0.00106	6.75
		406	0.000243	6.76667
		407	-0.00028	6.78333
		408	-0.000323	6.8
		409	-0.000286	6.81667
		410	-0.000609	6.83333
		411	-0.000483	6.85
		412	-0.0012	6.86667
		413	-0.00192	6.88333
		414	-0.00267	6.9
		415	-0.00266	6.91667
		416	-0.00284	6.93333
		417	-0.00233	6.95
		418	-0.00119	6.96667
		419	-0.000557	6.98333
		420	-0.00039	7
		421	5.66e-05	7.01667
		422	-0.01492	7.03333
		423	-0.09985	7.05
		424	-0.24451	7.06667
		425	-0.3861	7.08333
		426	-0.49779	7.1
		427	-0.57462	7.11667
		428	-0.56851	7.13333
		429	-0.49375	7.15
		430	-0.414	7.16667
		431	-0.35856	7.18333
		432	-0.31688	7.2
		433	-0.28389	7.21667
		434	-0.25476	7.23333
		435	-0.22919	7.25
		436	-0.20611	7.26667
		437	-0.18534	7.28333
		438	-0.16664	7.3
		439	-0.1503	7.31667
		440	-0.13547	7.33333
		441	-0.12225	7.35
		442	-0.11064	7.36667
		443	-0.09983	7.38333
		444	-0.08997	7.4
		445	-0.08142	7.41667
		446	-0.07401	7.43333
		447	-0.06724	7.45
		448	-0.06145	7.46667
		449	-0.0561	7.48333
		450	-0.05085	7.5
		451	-0.04561	7.51667
		452	-0.04091	7.53333
		453	-0.03613	7.55
		454	-0.03167	7.56667
		455	-0.02765	7.58333
		456	-0.02436	7.6
		457	-0.02106	7.61667
		458	-0.01844	7.63333
		459	-0.0163	7.65
		460	-0.01486	7.66667
		461	-0.01314	7.68333
		462	-0.01142	7.7
		463	-0.01002	7.71667
		464	-0.00845	7.73333
		465	-0.00753	7.75
		466	-0.00673	7.76667
		467	-0.00574	7.78333
		468	-0.00467	7.8
		469	-0.0037	7.81667
		470	-0.00227	7.83333
		471	-0.000677	7.85
		472	-0.000667	7.86667
		473	-0.000407	7.88333
		474	-0.000127	7.9
		475	-0.000127	7.91667
		476	-0.000637	7.93333
		477	9.33e-05	7.95
		478	0.000513	7.96667
		479	0.000793	7.98333
		480	0.0016	8
		481	0.0022	8.01667
		482	0.00276	8.03333
		483	0.00316	8.05
		484	0.00282	8.06667
		485	0.0022	8.08333
		486	0.00242	8.1
		487	0.00212	8.11667
		488	0.00144	8.13333
		489	0.00175	8.15
		490	0.00141	8.16667
		491	0.000804	8.18333
		492	0.000477	8.2
		493	0.00054	8.21667
		494	0.000123	8.23333
		495	0.000367	8.25
		496	0.00074	8.26667
		497	0.00105	8.28333
		498	0.00176	8.3
		499	0.00217	8.31667
		500	0.00246	8.33333
		501	0.00245	8.35
		502	0.00289	8.36667
		503	0.00286	8.38333
		504	0.00293	8.4
		505	0.00378	8.41667
		506	0.00397	8.43333
		507	0.00396	8.45
		508	0.00358	8.46667
		509	0.00379	8.48333
		510	0.00299	8.5
		511	0.00226	8.51667
		512	0.00162	8.53333
		513	0.00133	8.55
		514	0.00126	8.56667
		515	0.00145	8.58333
		516	0.00256	8.6
		517	0.0028	8.61667
		518	0.00328	8.63333
		519	0.00353	8.65
		520	0.00328	8.66667
		521	0.00271	8.68333
		522	0.00241	8.7
		523	0.00205	8.71667
		524	0.00136	8.73333
		525	0.000925	8.75
		526	0.000509	8.76667
		527	0.000172	8.78333
		528	-2.38e-05	8.8
		529	-8e-05	8.81667
		530	-0.000416	8.83333
		531	-0.000332	8.85
		532	-0.000268	8.86667
		533	-0.000555	8.88333
		534	6.92e-05	8.9
		535	0.000763	8.91667
		536	0.00118	8.93333
		537	0.00174	8.95
		538	0.00184	8.96667
		539	0.00129	8.98333
		540	0.00129	9
		541	0.000976	9.01667
		542	0.00089	9.03333
		543	0.000854	9.05
		544	0.000678	9.06667
		545	-8.62e-06	9.08333
		546	0.000135	9.1
		547	-8.1e-05	9.11667
		548	0.000363	9.13333
		549	0.000837	9.15
		550	0.00191	9.16667
		551	0.00229	9.18333
		552	0.00253	9.2
		553	0.00255	9.21667
		554	0.00191	9.23333
		555	0.00113	9.25
		556	0.00104	9.26667
		557	0.00148	9.28333
		558	0.00149	9.3
		559	0.00144	9.31667
		560	0.0014	9.33333
		561	0.000353	9.35
		562	-0.000753	9.36667
		563	-0.00094	9.38333
		564	-0.000166	9.4
		565	0.000448	9.41667
		566	0.000822	9.43333
		567	0.000866	9.45
		568	0.000721	9.46667
		569	0.000737	9.48333
		570	0.000232	9.5
		571	0.000638	9.51667
		572	0.00131	9.53333
		573	0.00185	9.55
		574	0.0016	9.56667
		575	0.00193	9.58333
		576	0.00197	9.6
		577	0.00205	9.61667
		578	0.00179	9.63333
		579	0.00163	9.65
		580	0.00144	9.66667
		581	0.00103	9.68333
		582	0.000629	9.7
		583	0.000524	9.71667
		584	0.00086	9.73333
		585	0.00134	9.75
		586	0.00148	9.76667
		587	0.00167	9.78333
		588	0.0018	9.8
		589	0.00155	9.81667
		590	0.000983	9.83333
		591	0.00165	9.85
		592	0.0017	9.86667
		593	0.00232	9.88333
		594	0.00312	9.9
		595	0.00415	9.91667
		596	0.00457	9.93333
		597	0.00453	9.95
		598	0.00503	9.96667
		599	0.00498	9.98333
		600	0.00456	10
		601	0.00354	10.0167
		602	-0.00016	10.0333
		603	-0.05627	10.05
		604	-0.17967	10.0667
		605	-0.32416	10.0833
		606	-0.44026	10.1
		607	-0.5318	10.1167
		608	-0.55748	10.1333
		609	-0.50534	10.15
		610	-0.42383	10.1667
		611	-0.36447	10.1833
		612	-0.31976	10.2
		613	-0.28452	10.2167
		614	-0.25511	10.2333
		615	-0.22923	10.25
		616	-0.2058	10.2667
		617	-0.18571	10.2833
		618	-0.16715	10.3
		619	-0.15013	10.3167
		620	-0.13495	10.3333
		621	-0.12139	10.35
		622	-0.10868	10.3667
		623	-0.09767	10.3833
		624	-0.08797	10.4
		625	-0.07936	10.4167
		626	-0.07133	10.4333
		627	-0.06427	10.45
		628	-0.05807	10.4667
		629	-0.0524	10.4833
		630	-0.04719	10.5
		631	-0.04294	10.5167
		632	-0.03918	10.5333
		633	-0.03618	10.55
		634	-0.03289	10.5667
		635	-0.03049	10.5833
		636	-0.02767	10.6
		637	-0.02481	10.6167
		638	-0.02193	10.6333
		639	-0.01969	10.65
		640	-0.01718	10.6667
		641	-0.01466	10.6833
		642	-0.01279	10.7
		643	-0.01138	10.7167
		644	-0.01037	10.7333
		645	-0.00896	10.75
		646	-0.00803	10.7667
		647	-0.00772	10.7833
		648	-0.00615	10.8
		649	-0.00502	10.8167
		650	-0.0047	10.8333
		651	-0.00461	10.85
		652	-0.00391	10.8667
		653	-0.00386	10.8833
		654	-0.00383	10.9
		655	-0.00366	10.9167
		656	-0.00319	10.9333
		657	-0.00264	10.95
		658	-0.00241	10.9667
		659	-0.00196	10.9833
		660	-0.00144	11
		661	-0.000877	11.0167
		662	-0.000107	11.0333
		663	0.000523	11.05
		664	0.000793	11.0667
		665	0.000853	11.0833
		666	0.000723	11.1
		667	0.000513	11.1167
		668	0.000343	11.1333
		669	-3.74e-05	11.15
		670	0.000543	11.1667
		671	0.00126	11.1833
		672	0.000803	11.2
		673	0.000603	11.2167
		674	0.00118	11.2333
		675	0.000713	11.25
		676	-0.000247	11.2667
		677	-0.000147	11.2833
		678	-0.000557	11.3
		679	-0.000717	11.3167
		680	-0.000407	11.3333
		681	0.000223	11.35
		682	0.000603	11.3667
		683	0.000853	11.3833
		684	0.000623	11.4
		685	0.000163	11.4167
		686	4.26e-05	11.4333
		687	-0.000307	11.45
		688	-0.000357	11.4667
		689	0.000403	11.4833
		690	0.000383	11.5
		691	0.000873	11.5167
		692	0.00139	11.5333
		693	0.00211	11.55
		694	0.00168	11.5667
		695	0.00191	11.5833
		696	0.00135	11.6
		697	0.00121	11.6167
		698	0.00117	11.6333
		699	0.000764	11.65
		700	0.00105	11.6667
		701	0.000867	11.6833
		702	0.000473	11.7
		703	3.94e-05	11.7167
		704	0.000536	11.7333
		705	0.000152	11.75
		706	0.000109	11.7667
		707	0.000245	11.7833
		708	4.12e-05	11.8
		709	-6.24e-05	11.8167
		710	3.4e-05	11.8333
		711	7.03e-05	11.85
		712	0.000337	11.8667
		713	0.00102	11.8833
		714	0.000749	11.9
		715	0.000676	11.9167
		716	0.00117	11.9333
		717	0.00148	11.95
		718	0.00166	11.9667
		719	0.00157	11.9833
		720	0.00154	12
		721	0.00106	12.0167
		722	0.00023	12.0333
		723	-0.000303	12.05
		724	4.3e-05	12.0667
		725	0.000139	12.0833
		726	0.000186	12.1
		727	0.000382	12.1167
		728	0.000288	12.1333
		729	0.000545	12.15
		730	0.00112	12.1667
		731	0.00134	12.1833
		732	0.00167	12.2
		733	0.00148	12.2167
		734	0.00131	12.2333
		735	0.000613	12.25
		736	0.000469	12.2667
		737	0.000646	12.2833
		738	0.00116	12.3
		739	0.00179	12.3167
		740	0.0029	12.3333
		741	0.00407	12.35
		742	0.00456	12.3667
		743	0.00459	12.3833
		744	0.00483	12.4
		745	0.00568	12.4167
		746	0.00581	12.4333
		747	0.00621	12.45
		748	0.00724	12.4667
		749	0.00763	12.4833
		750	0.00832	12.5
		751	0.00917	12.5167
		752	0.00984	12.5333
		753	0.01118	12.55
		754	0.01288	12.5667
		755	0.01337	12.5833
		756	0.0146	12.6
		757	0.0158	12.6167
		758	0.0159	12.6333
		759	0.01553	12.65
		760	0.01441	12.6667
		761	0.0032	12.6833
		762	-0.01275	12.7
		763	-0.02953	12.7167
		764	-0.04537	12.7333
		765	-0.05932	12.75
		766	-0.06247	12.7667
		767	-0.05901	12.7833
		768	-0.05348	12.8
		769	-0.04796	12.8167
		770	-0.04225	12.8333
		771	-0.03746	12.85
		772	-0.0329	12.8667
		773	-0.02855	12.8833
		774	-0.02461	12.9
		775	-0.02014	12.9167
		776	-0.01565	12.9333
		777	-0.01175	12.95
		778	-0.00801	12.9667
		779	-0.00437	12.9833
		780	-0.00072	13
		781	0.00249	13.0167
		782	0.00301	13.0333
		783	-0.03756	13.05
		784	-0.1373	13.0667
		785	-0.26545	13.0833
		786	-0.37599	13.1
		787	-0.46817	13.1167
		788	-0.50648	13.1333
		789	-0.474	13.15
		790	-0.40629	13.1667
		791	-0.3493	13.1833
		792	-0.30301	13.2
		793	-0.2662	13.2167
		794	-0.23679	13.2333
		795	-0.21194	13.25
		796	-0.19025	13.2667
		797	-0.17103	13.2833
		798	-0.15373	13.3
		799	-0.1382	13.3167
		800	-0.12385	13.3333
		801	-0.11109	13.35
		802	-0.09954	13.3667
		803	-0.08957	13.3833
		804	-0.08033	13.4
		805	-0.07223	13.4167
		806	-0.06469	13.4333
		807	-0.05832	13.45
		808	-0.0524	13.4667
		809	-0.04699	13.4833
		810	-0.04211	13.5
		811	-0.03739	13.5167
		812	-0.03338	13.5333
		813	-0.02931	13.55
		814	-0.02654	13.5667
		815	-0.02379	13.5833
		816	-0.02112	13.6
		817	-0.01889	13.6167
		818	-0.01713	13.6333
		819	-0.01514	13.65
		820	-0.01325	13.6667
		821	-0.01189	13.6833
		822	-0.01041	13.7
		823	-0.00946	13.7167
		824	-0.00884	13.7333
		825	-0.00828	13.75
		826	-0.00792	13.7667
		827	-0.00748	13.7833
		828	-0.00705	13.8
		829	-0.00598	13.8167
		830	-0.00581	13.8333
		831	-0.00519	13.85
		832	-0.00476	13.8667
		833	-0.00405	13.8833
		834	-0.00344	13.9
		835	-0.00253	13.9167
		836	-0.00207	13.9333
		837	-0.00198	13.95
		838	-0.00233	13.9667
		839	-0.00243	13.9833
		840	-0.00193	14
		841	-0.00158	14.0167
		842	-0.000852	14.0333
		843	-1.4e-05	14.05
		844	-5.61e-05	14.0667
		845	-0.000398	14.0833
		846	-0.00044	14.1
		847	-0.000272	14.1167
		848	-0.000354	14.1333
		849	-7.65e-05	14.15
		850	-9.86e-05	14.1667
		851	-0.000251	14.1833
		852	5.72e-05	14.2
		853	-1.49e-05	14.2167
		854	7.31e-05	14.2333
		855	0.000321	14.25
		856	0.000499	14.2667
		857	-0.000123	14.2833
		858	-0.000695	14.3
		859	-0.00121	14.3167
		860	-0.00187	14.3333
		861	-0.00241	14.35
		862	-0.00297	14.3667
		863	-0.00226	14.3833
		864	-0.00273	14.4
		865	-0.00316	14.4167
		866	-0.0033	14.4333
		867	-0.00318	14.45
		868	-0.00391	14.4667
		869	-0.00355	14.4833
		870	-0.00278	14.5
		871	-0.00298	14.5167
		872	-0.00291	14.5333
		873	-0.00291	14.55
		874	-0.00363	14.5667
		875	-0.00431	14.5833
		876	-0.00428	14.6
		877	-0.00472	14.6167
		878	-0.00481	14.6333
		879	-0.00401	14.65
		880	-0.0038	14.6667
		881	-0.00356	14.6833
		882	-0.00364	14.7
		883	-0.00397	14.7167
		884	-0.00386	14.7333
		885	-0.00381	14.75
		886	-0.00383	14.7667
		887	-0.00352	14.7833
		888	-0.00307	14.8
		889	-0.00374	14.8167
		890	-0.00375	14.8333
		891	-0.0037	14.85
		892	-0.00392	14.8667
		893	-0.00401	14.8833
		894	-0.00392	14.9
		895	-0.00383	14.9167
		896	-0.00428	14.9333
		897	-0.00428	14.95
		898	-0.0044	14.9667
		899	-0.00447	14.9833
		900	-0.00489	15
		901	-0.00482	15.0167
		902	-0.00534	15.0333
		903	-0.00545	15.05
		904	-0.00508	15.0667
		905	-0.00488	15.0833
		906	-0.00483	15.1
		907	-0.00412	15.1167
		908	-0.00359	15.1333
		909	-0.00438	15.15
		910	-0.00467	15.1667
		911	-0.00455	15.1833
		912	-0.00481	15.2
		913	-0.00514	15.2167
		914	-0.00506	15.2333
		915	-0.00456	15.25
		916	-0.00434	15.2667
		917	-0.00402	15.2833
		918	-0.004	15.3
		919	-0.00361	15.3167
		920	-0.00324	15.3333
		921	-0.00327	15.35
		922	-0.00343	15.3667
		923	-0.00365	15.3833
		924	-0.00343	15.4
		925	-0.00358	15.4167
		926	-0.00315	15.4333
		927	-0.00282	15.45
		928	-0.00216	15.4667
		929	-0.00148	15.4833
		930	-0.00137	15.5
		931	-0.00156	15.5167
		932	-0.00159	15.5333
		933	-0.00147	15.55
		934	-0.00176	15.5667
		935	-0.00169	15.5833
		936	-0.00131	15.6
		937	-0.00174	15.6167
		938	-0.00198	15.6333
		939	-0.00185	15.65
		940	-0.00153	15.6667
		941	-0.00178	15.6833
		942	-0.00104	15.7
		943	-0.000993	15.7167
		944	-0.000801	15.7333
		945	-0.00087	15.75
		946	-0.000488	15.7667
		947	-0.000187	15.7833
		948	0.000725	15.8
		949	0.00118	15.8167
		950	0.000828	15.8333
		951	0.000629	15.85
		952	4.04e-05	15.8667
		953	-0.000588	15.8833
		954	-0.000777	15.9
		955	-0.000661	15.9167
		956	-0.000936	15.9333
		957	-0.000351	15.95
		958	-5.59e-06	15.9667
		959	-0.00035	15.9833
		960	-0.000315	16
		961	-0.00012	16.0167
		962	-0.00133	16.0333
		963	-0.038	16.05
		964	-0.1306	16.0667
		965	-0.25046	16.0833
		966	-0.35513	16.1
		967	-0.44268	16.1167
		968	-0.48247	16.1333
		969	-0.45488	16.15
		970	-0.39217	16.1667
		971	-0.33815	16.1833
		972	-0.2953	16.2
		973	-0.26026	16.2167
		974	-0.23264	16.2333
		975	-0.20899	16.25
		976	-0.18924	16.2667
		977	-0.17157	16.2833
		978	-0.15588	16.3
		979	-0.14116	16.3167
		980	-0.12791	16.3333
		981	-0.11553	16.35
		982	-0.1051	16.3667
		983	-0.09555	16.3833
		984	-0.08745	16.4
		985	-0.07987	16.4167
		986	-0.07347	16.4333
		987	-0.06686	16.45
		988	-0.0604	16.4667
		989	-0.05437	16.4833
		990	-0.04916	16.5
		991	-0.044	16.5167
		992	-0.03949	16.5333
		993	-0.03629	16.55
		994	-0.03324	16.5667
		995	-0.0309	16.5833
		996	-0.02899	16.6
		997	-0.02663	16.6167
		998	-0.02368	16.6333
		999	-0.02118	16.65
		1000	-0.01901	16.6667
		1001	-0.0169	16.6833
		1002	-0.0155	16.7
		1003	-0.01484	16.7167
		1004	-0.01405	16.7333
		1005	-0.01273	16.75
		1006	-0.01134	16.7667
		1007	-0.00975	16.7833
		1008	-0.0084	16.8
		1009	-0.00733	16.8167
		1010	-0.00635	16.8333
		1011	-0.00571	16.85
		1012	-0.00576	16.8667
		1013	-0.0054	16.8833
		1014	-0.00497	16.9
		1015	-0.00491	16.9167
		1016	-0.00499	16.9333
		1017	-0.0043	16.95
		1018	-0.00392	16.9667
		1019	-0.0033	16.9833
		1020	-0.00296	17
		1021	-0.00182	17.0167
		1022	-0.0011	17.0333
		1023	-0.000876	17.05
		1024	-0.00088	17.0667
		1025	-0.000524	17.0833
		1026	-0.000878	17.1
		1027	-0.00113	17.1167
		1028	-0.000796	17.1333
		1029	1.04e-05	17.15
		1030	0.000256	17.1667
		1031	0.000393	17.1833
		1032	0.000569	17.2
		1033	0.00104	17.2167
		1034	0.00112	17.2333
		1035	0.00123	17.25
		1036	0.00145	17.2667
		1037	0.00198	17.2833
		1038	0.0025	17.3
		1039	0.00254	17.3167
		1040	0.00301	17.3333
		1041	0.00357	17.35
		1042	0.00345	17.3667
		1043	0.00257	17.3833
		1044	0.00247	17.4
		1045	0.0024	17.4167
		1046	0.00193	17.4333
		1047	0.00204	17.45
		1048	0.00186	17.4667
		1049	0.00129	17.4833
		1050	0.000319	17.5
		1051	0.000167	17.5167
		1052	-0.000195	17.5333
		1053	0.000453	17.55
		1054	0.000761	17.5667
		1055	0.00158	17.5833
		1056	0.00211	17.6
		1057	0.0023	17.6167
		1058	0.00195	17.6333
		1059	0.00192	17.65
		1060	0.00147	17.6667
		1061	0.00108	17.6833
		1062	0.000255	17.7
		1063	-0.000167	17.7167
		1064	-0.00109	17.7333
		1065	-0.00103	17.75
		1066	-0.00134	17.7667
		1067	-0.000685	17.7833
		1068	-0.000187	17.8
		1069	0.00124	17.8167
		1070	0.00174	17.8333
		1071	0.00227	17.85
		1072	0.00213	17.8667
		1073	0.00193	17.8833
		1074	0.0014	17.9
		1075	0.000639	17.9167
		1076	0.000637	17.9333
		1077	0.000475	17.95
		1078	0.000233	17.9667
		1079	-0.000169	17.9833
		1080	-0.000531	18
		1081	-0.00108	18.0167
		1082	-0.00137	18.0333
		1083	-0.0014	18.05
		1084	-0.00147	18.0667
		1085	-0.00109	18.0833
		1086	-0.000927	18.1
		1087	-0.000339	18.1167
		1088	-0.00059	18.1333
		1089	-0.000421	18.15
		1090	0.000207	18.1667
		1091	0.000346	18.1833
		1092	0.000244	18.2
		1093	0.000743	18.2167
		1094	0.000472	18.2333
		1095	-0.00033	18.25
		1096	-0.000441	18.2667
		1097	-0.00105	18.2833
		1098	-0.00133	18.3
		1099	-0.0011	18.3167
		1100	-0.000867	18.3333
		1101	-0.000888	18.35
		1102	-0.000509	18.3667
		1103	-0.000241	18.3833
		1104	-0.000382	18.4
		1105	-0.000103	18.4167
		1106	-7.48e-05	18.4333
		1107	-0.000386	18.45
		1108	-0.000448	18.4667
		1109	-0.000139	18.4833
		1110	-0.00056	18.5
		1111	-0.000662	18.5167
		1112	-0.000533	18.5333
		1113	-0.00113	18.55
		1114	-0.00177	18.5667
		1115	-0.00164	18.5833
		1116	-0.00159	18.6
		1117	-0.00147	18.6167
		1118	-0.00109	18.6333
		1119	-0.000303	18.65
		1120	0.000346	18.6667
		1121	0.000675	18.6833
		1122	0.000463	18.7
		1123	0.000632	18.7167
		1124	0.0003	18.7333
		1125	-0.000551	18.75
		1126	-0.000432	18.7667
		1127	-2.37e-05	18.7833
		1128	0.000382	18.8
		1129	0.000205	18.8167
		1130	0.000487	18.8333
		1131	6.97e-05	18.85
		1132	-0.000498	18.8667
		1133	-0.00101	18.8833
		1134	-0.000973	18.9
		1135	-0.00108	18.9167
		1136	-0.00113	18.9333
		1137	-0.00109	18.95
		1138	-0.00167	18.9667
		1139	-0.00162	18.9833
		1140	-0.00171	19
		1141	-0.00189	19.0167
		1142	-0.00243	19.0333
		1143	-0.03172	19.05
		1144	-0.1135	19.0667
		1145	-0.2244	19.0833
		1146	-0.32232	19.1
		1147	-0.40481	19.1167
		1148	-0.44663	19.1333
		1149	-0.42648	19.15
		1150	-0.36926	19.1667
		1151	-0.31941	19.1833
		1152	-0.28006	19.2
		1153	-0.24666	19.2167
		1154	-0.21955	19.2333
		1155	-0.197	19.25
		1156	-0.17751	19.2667
		1157	-0.15966	19.2833
		1158	-0.14506	19.3
		1159	-0.13214	19.3167
		1160	-0.12054	19.3333
		1161	-0.10941	19.35
		1162	-0.09908	19.3667
		1163	-0.0897	19.3833
		1164	-0.0814	19.4
		1165	-0.0742	19.4167
		1166	-0.06777	19.4333
		1167	-0.06228	19.45
		1168	-0.05722	19.4667
		1169	-0.05175	19.4833
		1170	-0.0467	19.5
		1171	-0.04238	19.5167
		1172	-0.03824	19.5333
		1173	-0.03473	19.55
		1174	-0.03164	19.5667
		1175	-0.02892	19.5833
		1176	-0.02609	19.6
		1177	-0.02392	19.6167
		1178	-0.02169	19.6333
		1179	-0.01969	19.65
		1180	-0.01777	19.6667
		1181	-0.01624	19.6833
		1182	-0.01444	19.7
		1183	-0.01313	19.7167
		1184	-0.01178	19.7333
		1185	-0.01028	19.75
		1186	-0.0091	19.7667
		1187	-0.00818	19.7833
		1188	-0.00756	19.8
		1189	-0.00751	19.8167
		1190	-0.00762	19.8333
		1191	-0.00791	19.85
		1192	-0.00721	19.8667
		1193	-0.00589	19.8833
		1194	-0.00502	19.9
		1195	-0.00429	19.9167
		1196	-0.00327	19.9333
		1197	-0.00315	19.95
		1198	-0.00315	19.9667
		1199	-0.00254	19.9833
		1200	-0.00191	20
		1201	-0.00128	20.0167
		1202	-0.000925	20.0333
		1203	-0.000387	20.05
		1204	-0.000578	20.0667
		1205	-0.000129	20.0833
		1206	0.000239	20.1
		1207	0.000478	20.1167
		1208	0.000316	20.1333
		1209	0.000935	20.15
		1210	0.000773	20.1667
		1211	0.000752	20.1833
		1212	0.000811	20.2
		1213	0.000739	20.2167
		1214	0.000438	20.2333
		1215	0.000684	20.25
		1216	0.00056	20.2667
		1217	0.00119	20.2833
		1218	0.0017	20.3
		1219	0.00227	20.3167
		1220	0.00189	20.3333
		1221	0.00179	20.35
		1222	0.0012	20.3667
		1223	0.000643	20.3833
		1224	0.000539	20.4
		1225	0.00129	20.4167
		1226	0.00232	20.4333
		1227	0.00262	20.45
		1228	0.00279	20.4667
		1229	0.00276	20.4833
		1230	0.00267	20.5
		1231	0.00185	20.5167
		1232	0.00249	20.5333
		1233	0.00265	20.55
		1234	0.00267	20.5667
		1235	0.00306	20.5833
		1236	0.0028	20.6
		1237	0.00213	20.6167
		1238	0.00229	20.6333
		1239	0.00188	20.65
		1240	0.00103	20.6667
		1241	0.00136	20.6833
		1242	0.00164	20.7
		1243	0.00173	20.7167
		1244	0.00202	20.7333
		1245	0.00241	20.75
		1246	0.00227	20.7667
		1247	0.00225	20.7833
		1248	0.00195	20.8
		1249	0.00188	20.8167
		1250	0.0018	20.8333
		1251	0.00212	20.85
		1252	0.00189	20.8667
		1253	0.00205	20.8833
		1254	0.00247	20.9
		1255	0.00256	20.9167
		1256	0.0025	20.9333
		1257	0.00272	20.95
		1258	0.00295	20.9667
		1259	0.00232	20.9833
		1260	0.00222	21
		1261	0.00193	21.0167
		1262	0.00156	21.0333
		1263	0.00104	21.05
		1264	0.000911	21.0667
		1265	0.000227	21.0833
		1266	2.28e-05	21.1
		1267	-0.000371	21.1167
		1268	-0.000825	21.1333
		1269	-0.000239	21.15
		1270	0.000277	21.1667
		1271	0.000253	21.1833
		1272	0.000339	21.2
		1273	0.000805	21.2167
		1274	0.000231	21.2333
		1275	7.32e-06	21.25
		1276	0.000633	21.2667
		1277	0.000859	21.2833
		1278	0.000695	21.3
		1279	0.0011	21.3167
		1280	0.00122	21.3333
		1281	0.000554	21.35
		1282	0.00063	21.3667
		1283	0.000786	21.3833
		1284	0.000132	21.4
		1285	-0.000112	21.4167
		1286	0.000234	21.4333
		1287	0.00038	21.45
		1288	0.000126	21.4667
		1289	0.000522	21.4833
		1290	0.000498	21.5
		1291	0.000554	21.5167
		1292	0.00046	21.5333
		1293	0.000806	21.55
		1294	0.000682	21.5667
		1295	0.000818	21.5833
		1296	0.000214	21.6
		1297	-0.000149	21.6167
		1298	-0.000123	21.6333
		1299	0.000153	21.65
		1300	0.000165	21.6667
		1301	0.000496	21.6833
		1302	0.000767	21.7
		1303	0.000818	21.7167
		1304	0.000469	21.7333
		1305	0.00045	21.75
		1306	0.0004	21.7667
		1307	0.000241	21.7833
		1308	-0.000418	21.8
		1309	7.32e-05	21.8167
		1310	0.000194	21.8333
		1311	4.51e-05	21.85
		1312	-6.4e-05	21.8667
		1313	-9.31e-05	21.8833
		1314	-0.000792	21.9
		1315	-0.000561	21.9167
		1316	-0.00031	21.9333
		1317	-0.000439	21.95
		1318	0.000262	21.9667
		1319	0.000933	21.9833
		1320	0.000723	22
		1321	0.000744	22.0167
		1322	0.000635	22.0333
		1323	-0.02499	22.05
		1324	-0.09896	22.0667
		1325	-0.20027	22.0833
		1326	-0.29025	22.1
		1327	-0.36586	22.1167
		1328	-0.40477	22.1333
		1329	-0.38633	22.15
		1330	-0.33385	22.1667
		1331	-0.28617	22.1833
		1332	-0.24827	22.2
		1333	-0.21846	22.2167
		1334	-0.19442	22.2333
		1335	-0.17414	22.25
		1336	-0.15787	22.2667
		1337	-0.14297	22.2833
		1338	-0.12928	22.3
		1339	-0.1171	22.3167
		1340	-0.10595	22.3333
		1341	-0.09538	22.35
		1342	-0.08637	22.3667
		1343	-0.07862	22.3833
		1344	-0.0711	22.4
		1345	-0.06407	22.4167
		1346	-0.05799	22.4333
		1347	-0.0523	22.45
		1348	-0.04722	22.4667
		1349	-0.04286	22.4833
		1350	-0.03898	22.5
		1351	-0.03577	22.5167
		1352	-0.03285	22.5333
		1353	-0.03003	22.55
		1354	-0.02764	22.5667
		1355	-0.02496	22.5833
		1356	-0.02295	22.6
		1357	-0.0204	22.6167
		1358	-0.01858	22.6333
		1359	-0.0165	22.65
		1360	-0.01451	22.6667
		1361	-0.01233	22.6833
		1362	-0.01101	22.7
		1363	-0.00954	22.7167
		1364	-0.00846	22.7333
		1365	-0.00794	22.75
		1366	-0.00684	22.7667
		1367	-0.00655	22.7833
		1368	-0.00579	22.8
		1369	-0.00544	22.8167
		1370	-0.00524	22.8333
		1371	-0.00536	22.85
		1372	-0.00463	22.8667
		1373	-0.0042	22.8833
		1374	-0.0039	22.9
		1375	-0.00291	22.9167
		1376	-0.00176	22.9333
		1377	-0.00134	22.95
		1378	-0.000905	22.9667
		1379	-0.000208	22.9833
		1380	-0.000401	23
		1381	-0.000704	23.0167
		1382	-0.000127	23.0333
		1383	0.00036	23.05
		1384	0.000948	23.0667
		1385	0.000895	23.0833
		1386	0.000852	23.1
		1387	0.000619	23.1167
		1388	0.000436	23.1333
		1389	0.000263	23.15
		1390	0.00024	23.1667
		1391	0.000447	23.1833
		1392	0.000165	23.2
		1393	2.17e-05	23.2167
		1394	0.000129	23.2333
		1395	0.000896	23.25
		1396	0.00139	23.2667
		1397	0.00198	23.2833
		1398	0.00233	23.3
		1399	0.00195	23.3167
		1400	0.00222	23.3333
		1401	0.00165	23.35
		1402	0.00137	23.3667
		1403	0.00118	23.3833
		1404	0.00148	23.4
		1405	0.00109	23.4167
		1406	0.00132	23.4333
		1407	0.0015	23.45
		1408	0.00102	23.4667
		1409	0.00105	23.4833
		1410	0.000963	23.5
		1411	0.00109	23.5167
		1412	0.000907	23.5333
		1413	0.00186	23.55
		1414	0.00192	23.5667
		1415	0.00214	23.5833
		1416	0.00192	23.6
		1417	0.00174	23.6167
		1418	0.00169	23.6333
		1419	0.00188	23.65
		1420	0.00119	23.6667
		1421	0.00161	23.6833
		1422	0.00247	23.7
		1423	0.00245	23.7167
		1424	0.0026	23.7333
		1425	0.00361	23.75
		1426	0.00326	23.7667
		1427	0.00271	23.7833
		1428	0.00281	23.8
		1429	0.00239	23.8167
		1430	0.00149	23.8333
		1431	0.000853	23.85
		1432	0.0012	23.8667
		1433	0.000387	23.8833
		1434	0.000264	23.9
		1435	0.000431	23.9167
		1436	0.00106	23.9333
		1437	0.000215	23.95
		1438	0.000512	23.9667
		1439	0.00072	23.9833
		1440	0.000577	24
		1441	0.000154	24.0167
		1442	0.000751	24.0333
		1443	0.00117	24.05
		1444	0.00115	24.0667
		1445	0.000872	24.0833
		1446	0.00122	24.1
		1447	0.00128	24.1167
		1448	0.00107	24.1333
		1449	0.000711	24.15
		1450	0.000958	24.1667
		1451	0.000525	24.1833
		1452	0.000202	24.2
		1453	-0.000441	24.2167
		1454	-0.000283	24.2333
		1455	-0.000296	24.25
		1456	-0.000599	24.2667
		1457	-0.00105	24.2833
		1458	-0.00127	24.3
		1459	-0.00208	24.3167
		1460	-0.00267	24.3333
		1461	-0.00257	24.35
		1462	-0.00257	24.3667
		1463	-0.00226	24.3833
		1464	-0.00173	24.4
		1465	-0.0015	24.4167
		1466	-0.00178	24.4333
		1467	-0.00178	24.45
		1468	-0.00202	24.4667
		1469	-0.00176	24.4833
		1470	-0.00148	24.5
		1471	-0.000912	24.5167
		1472	-0.000665	24.5333
		1473	2.08e-05	24.55
		1474	0.000181	24.5667
		1475	0.000801	24.5833
		1476	0.00109	24.6
		1477	0.00172	24.6167
		1478	0.00118	24.6333
		1479	0.00078	24.65
		1480	4.99e-05	24.6667
		1481	-0.00098	24.6833
		1482	-0.00162	24.7
		1483	-0.00169	24.7167
		1484	-0.00176	24.7333
		1485	-0.00141	24.75
		1486	-0.000401	24.7667
		1487	-0.000371	24.7833
		1488	-0.000261	24.8
		1489	0.000599	24.8167
		1490	0.000739	24.8333
		1491	0.00123	24.85
		1492	0.00122	24.8667
		1493	0.002	24.8833
		1494	0.00135	24.9
		1495	0.000688	24.9167
		1496	-0.000302	24.9333
		1497	-0.000482	24.95
		1498	-0.00139	24.9667
		1499	-0.00171	24.9833
		1500	-0.00165	25
		1501	-0.00147	25.0167
		1502	-0.00125	25.0333
		1503	-0.0185	25.05
		1504	-0.07954	25.0667
		1505	-0.17052	25.0833
		1506	-0.25251	25.1
		1507	-0.32133	25.1167
		1508	-0.36175	25.1333
		1509	-0.35015	25.15
		1510	-0.30227	25.1667
		1511	-0.25801	25.1833
		1512	-0.2232	25.2
		1513	-0.19577	25.2167
		1514	-0.17314	25.2333
		1515	-0.15411	25.25
		1516	-0.1385	25.2667
		1517	-0.12482	25.2833
		1518	-0.11261	25.3
		1519	-0.10242	25.3167
		1520	-0.09351	25.3333
		1521	-0.08521	25.35
		1522	-0.07691	25.3667
		1523	-0.0699	25.3833
		1524	-0.06317	25.4
		1525	-0.05674	25.4167
		1526	-0.05134	25.4333
		1527	-0.04628	25.45
		1528	-0.0418	25.4667
		1529	-0.03799	25.4833
		1530	-0.03453	25.5
		1531	-0.03119	25.5167
		1532	-0.02899	25.5333
		1533	-0.02673	25.55
		1534	-0.02396	25.5667
		1535	-0.02214	25.5833
		1536	-0.02004	25.6
		1537	-0.01814	25.6167
		1538	-0.01624	25.6333
		1539	-0.01544	25.65
		1540	-0.01465	25.6667
		1541	-0.01358	25.6833
		1542	-0.01257	25.7
		1543	-0.01168	25.7167
		1544	-0.0106	25.7333
		1545	-0.00908	25.75
		1546	-0.00798	25.7667
		1547	-0.00683	25.7833
		1548	-0.00562	25.8
		1549	-0.00448	25.8167
		1550	-0.00363	25.8333
		1551	-0.00346	25.85
		1552	-0.00326	25.8667
		1553	-0.00329	25.8833
		1554	-0.00307	25.9
		1555	-0.00343	25.9167
		1556	-0.0029	25.9333
		1557	-0.00227	25.95
		1558	-0.0019	25.9667
		1559	-0.00233	25.9833
		1560	-0.00229	26
		1561	-0.00241	26.0167
		1562	-0.00289	26.0333
		1563	-0.00287	26.05
		1564	-0.00216	26.0667
		1565	-0.00167	26.0833
		1566	-0.00168	26.1
		1567	-0.00144	26.1167
		1568	-0.000912	26.1333
		1569	-0.000327	26.15
		1570	0.000438	26.1667
		1571	0.000583	26.1833
		1572	0.000728	26.2
		1573	0.000193	26.2167
		1574	-0.000823	26.2333
		1575	-0.0016	26.25
		1576	-0.00137	26.2667
		1577	-0.00116	26.2833
		1578	-0.00112	26.3
		1579	-0.000598	26.3167
		1580	-0.000123	26.3333
		1581	-0.000438	26.35
		1582	-0.000483	26.3667
		1583	0.000252	26.3833
		1584	0.000717	26.4
		1585	0.000322	26.4167
		1586	0.000827	26.4333
		1587	0.000162	26.45
		1588	-3.26e-06	26.4667
		1589	-0.000608	26.4833
		1590	-0.000843	26.5
		1591	-0.000848	26.5167
		1592	-0.000243	26.5333
		1593	-0.000569	26.55
		1594	-0.000774	26.5667
		1595	-0.000559	26.5833
		1596	-0.000614	26.6
		1597	-0.000509	26.6167
		1598	-0.000534	26.6333
		1599	-8.88e-05	26.65
		1600	0.000556	26.6667
		1601	0.000271	26.6833
		1602	-3.98e-06	26.7
		1603	-9.9e-05	26.7167
		1604	-0.000384	26.7333
		1605	-0.000989	26.75
		1606	-0.00117	26.7667
		1607	-0.00157	26.7833
		1608	-0.00207	26.8
		1609	-0.00251	26.8167
		1610	-0.00262	26.8333
		1611	-0.00213	26.85
		1612	-0.0018	26.8667
		1613	-0.00111	26.8833
		1614	-0.000605	26.9
		1615	-0.00056	26.9167
		1616	-0.000855	26.9333
		1617	-0.0012	26.95
		1618	-0.00159	26.9667
		1619	-0.00164	26.9833
		1620	-0.00141	27
		1621	-0.00188	27.0167
		1622	-0.00187	27.0333
		1623	-0.00217	27.05
		1624	-0.00226	27.0667
		1625	-0.00222	27.0833
		1626	-0.00141	27.1
		1627	-0.00078	27.1167
		1628	-0.000415	27.1333
		1629	-0.0004	27.15
		1630	-0.000425	27.1667
		1631	-0.00072	27.1833
		1632	-0.000806	27.2
		1633	-0.000751	27.2167
		1634	-0.000646	27.2333
		1635	-0.000851	27.25
		1636	-0.000366	27.2667
		1637	-0.000301	27.2833
		1638	-2.58e-05	27.3
		1639	0.000149	27.3167
		1640	0.000414	27.3333
		1641	-0.000181	27.35
		1642	-0.000556	27.3667
		1643	-0.000491	27.3833
		1644	-0.000766	27.4
		1645	-0.00135	27.4167
		1646	-0.00131	27.4333
		1647	-0.00086	27.45
		1648	-0.00156	27.4667
		1649	-0.00189	27.4833
		1650	-0.00127	27.5
		1651	-0.000887	27.5167
		1652	-0.00116	27.5333
		1653	-0.000886	27.55
		1654	-0.00063	27.5667
		1655	-0.000534	27.5833
		1656	-0.000669	27.6
		1657	-0.000783	27.6167
		1658	-0.00126	27.6333
		1659	-0.00122	27.65
		1660	-0.00156	27.6667
		1661	-0.00187	27.6833
		1662	-0.00182	27.7
		1663	-0.000769	27.7167
		1664	-0.000473	27.7333
		1665	-8.78e-05	27.75
		1666	-0.000392	27.7667
		1667	-0.000306	27.7833
		1668	-0.000451	27.8
		1669	-0.000525	27.8167
		1670	-0.000509	27.8333
		1671	0.000286	27.85
		1672	0.000922	27.8667
		1673	0.000718	27.8833
		1674	0.000713	27.9
		1675	0.000439	27.9167
		1676	-0.000196	27.9333
		1677	-0.00028	27.95
		1678	-1.42e-05	27.9667
		1679	-4.85e-05	27.9833
		1680	5.71e-05	28
		1681	0.000263	28.0167
		1682	-0.000302	28.0333
		1683	-0.01065	28.05
		1684	-0.05985	28.0667
		1685	-0.14053	28.0833
		1686	-0.21753	28.1
		1687	-0.28057	28.1167
		1688	-0.3233	28.1333
		1689	-0.31854	28.15
		1690	-0.27638	28.1667
		1691	-0.23347	28.1833
		1692	-0.20084	28.2
		1693	-0.17477	28.2167
		1694	-0.15446	28.2333
		1695	-0.13793	28.25
		1696	-0.12387	28.2667
		1697	-0.11098	28.2833
		1698	-0.10032	28.3
		1699	-0.09069	28.3167
		1700	-0.0818	28.3333
		1701	-0.07392	28.35
		1702	-0.06722	28.3667
		1703	-0.06108	28.3833
		1704	-0.05536	28.4
		1705	-0.05041	28.4167
		1706	-0.04509	28.4333
		1707	-0.04036	28.45
		1708	-0.0359	28.4667
		1709	-0.03218	28.4833
		1710	-0.02854	28.5
		1711	-0.02587	28.5167
		1712	-0.02372	28.5333
		1713	-0.02096	28.55
		1714	-0.01889	28.5667
		1715	-0.01712	28.5833
		1716	-0.01559	28.6
		1717	-0.01258	28.6167
		1718	-0.00967	28.6333
		1719	-0.00603	28.65
		1720	-0.00251	28.6667
		1721	0.000818	28.6833
		1722	0.00237	28.7
		1723	0.00285	28.7167
		1724	0.00293	28.7333
		1725	0.00221	28.75
		1726	0.00214	28.7667
		1727	0.00228	28.7833
		1728	0.00163	28.8
		1729	0.00158	28.8167
		1730	0.00172	28.8333
		1731	0.00132	28.85
		1732	0.000603	28.8667
		1733	0.000488	28.8833
		1734	0.000542	28.9
		1735	0.000637	28.9167
		1736	0.000712	28.9333
		1737	0.00152	28.95
		1738	0.00164	28.9667
		1739	0.000857	28.9833
		1740	0.000712	29
		1741	0.000637	29.0167
		1742	0.000442	29.0333
		1743	0.000767	29.05
		1744	0.000792	29.0667
		1745	0.000727	29.0833
		1746	0.000602	29.1
		1747	0.000117	29.1167
		1748	-0.000268	29.1333
		1749	0.000156	29.15
		1750	9.14e-05	29.1667
		1751	0.000636	29.1833
		1752	0.00178	29.2
		1753	0.00225	29.2167
		1754	0.0026	29.2333
		1755	0.00352	29.25
		1756	0.00354	29.2667
		1757	0.00296	29.2833
		1758	0.00315	29.3
		1759	0.00279	29.3167
		1760	0.00247	29.3333
		1761	0.00234	29.35
		1762	0.00215	29.3667
		1763	0.00159	29.3833
		1764	0.00137	29.4
		1765	0.0013	29.4167
		1766	0.00149	29.4333
		1767	0.00145	29.45
		1768	0.00151	29.4667
		1769	0.00227	29.4833
		1770	0.00256	29.5
		1771	0.00252	29.5167
		1772	0.00294	29.5333
		1773	0.00311	29.55
		1774	0.0029	29.5667
		1775	0.00234	29.5833
		1776	0.00212	29.6
		1777	0.00217	29.6167
		1778	0.00231	29.6333
		1779	0.00207	29.65
		1780	0.00229	29.6667
		1781	0.00283	29.6833
		1782	0.00216	29.7
		1783	0.00256	29.7167
		1784	0.00248	29.7333
		1785	0.0022	29.75
		1786	0.0013	29.7667
		1787	0.00132	29.7833
		1788	0.00128	29.8
		1789	0.0012	29.8167
		1790	0.00123	29.8333
		1791	0.00145	29.85
		1792	0.00137	29.8667
		1793	0.000683	29.8833
		1794	0.000608	29.9
		1795	-5.67e-05	29.9167
		1796	-0.000702	29.9333
		1797	-0.0013	29.95
		1798	-0.00166	29.9667
		1799	-0.00162	29.9833
		1800	-0.0011	30
		1801	-0.000927	30.0167
		1802	-0.000302	30.0333
		1803	-3.73e-05	30.05
		1804	0.000148	30.0667
		1805	0.000183	30.0833
		1806	0.000258	30.1
		1807	-1.76e-05	30.1167
		1808	0.000277	30.1333
		1809	-0.000278	30.15
		1810	3.72e-05	30.1667
		1811	0.000292	30.1833
		1812	5.71e-05	30.2
		1813	-0.000428	30.2167
		1814	-0.000193	30.2333
		1815	-0.000458	30.25
		1816	-0.000643	30.2667
		1817	-0.000458	30.2833
		1818	-8.49e-05	30.3
		1819	0.000254	30.3167
		1820	0.000223	30.3333
		1821	-2.83e-05	30.35
		1822	0.000211	30.3667
		1823	-0.000351	30.3833
		1824	-0.000882	30.4
		1825	-0.00134	30.4167
		1826	-0.00135	30.4333
		1827	-0.00138	30.45
		1828	-0.0011	30.4667
		1829	-0.000797	30.4833
		1830	-0.000348	30.5
		1831	8.05e-05	30.5167
		1832	0.000499	30.5333
		1833	0.000888	30.55
		1834	0.000947	30.5667
		1835	0.000936	30.5833
		1836	0.00132	30.6
		1837	0.00124	30.6167
		1838	0.00114	30.6333
		1839	0.00129	30.65
		1840	0.00131	30.6667
		1841	0.00106	30.6833
		1842	0.000838	30.7
		1843	0.000427	30.7167
		1844	0.000486	30.7333
		1845	0.000615	30.75
		1846	0.000614	30.7667
		1847	0.00122	30.7833
		1848	0.0013	30.8
		1849	0.00124	30.8167
		1850	0.000979	30.8333
		1851	0.000988	30.85
		1852	0.000707	30.8667
		1853	0.000926	30.8833
		1854	0.000785	30.9
		1855	0.00101	30.9167
		1856	0.00149	30.9333
		1857	0.00173	30.95
		1858	0.00217	30.9667
		1859	0.00219	30.9833
		1860	0.00223	31
		1861	0.0018	31.0167
		1862	0.0017	31.0333
		1863	-0.00565	31.05
		1864	-0.04812	31.0667
		1865	-0.12152	31.0833
		1866	-0.19302	31.1
		1867	-0.25018	31.1167
		1868	-0.29013	31.1333
		1869	-0.28747	31.15
		1870	-0.24802	31.1667
		1871	-0.20642	31.1833
		1872	-0.17608	31.2
		1873	-0.15303	31.2167
		1874	-0.13415	31.2333
		1875	-0.1193	31.25
		1876	-0.10645	31.2667
		1877	-0.09553	31.2833
		1878	-0.08581	31.3
		1879	-0.07742	31.3167
		1880	-0.07054	31.3333
		1881	-0.0641	31.35
		1882	-0.05782	31.3667
		1883	-0.05134	31.3833
		1884	-0.04589	31.4
		1885	-0.04015	31.4167
		1886	-0.03585	31.4333
		1887	-0.03217	31.45
		1888	-0.02956	31.4667
		1889	-0.02655	31.4833
		1890	-0.02403	31.5
		1891	-0.02159	31.5167
		1892	-0.01961	31.5333
		1893	-0.01729	31.55
		1894	-0.01516	31.5667
		1895	-0.01348	31.5833
		1896	-0.01134	31.6
		1897	-0.00976	31.6167
		1898	-0.00838	31.6333
		1899	-0.00766	31.65
		1900	-0.00628	31.6667
		1901	-0.00589	31.6833
		1902	-0.00549	31.7
		1903	-0.00517	31.7167
		1904	-0.00482	31.7333
		1905	-0.00429	31.75
		1906	-0.00358	31.7667
		1907	-0.0022	31.7833
		1908	-0.0015	31.8
		1909	-0.00128	31.8167
		1910	-0.00113	31.8333
		1911	-0.00099	31.85
		1912	-0.0012	31.8667
		1913	-0.000967	31.8833
		1914	-0.000571	31.9
		1915	-0.000295	31.9167
		1916	-0.000188	31.9333
		1917	-1.89e-06	31.95
		1918	0.000194	31.9667
		1919	0.000121	31.9833
		1920	-0.000223	32
		1921	0.000404	32.0167
		1922	0.00039	32.0333
		1923	0.000586	32.05
		1924	0.000613	32.0667
		1925	0.000979	32.0833
		1926	0.000505	32.1
		1927	0.000432	32.1167
		1928	-0.000122	32.1333
		1929	0.000174	32.15
		1930	0.000151	32.1667
		1931	0.000737	32.1833
		1932	0.00161	32.2
		1933	0.00225	32.2167
		1934	0.00228	32.2333
		1935	0.00203	32.25
		1936	0.00149	32.2667
		1937	0.000815	32.2833
		1938	0.000662	32.3
		1939	0.000458	32.3167
		1940	6.44e-05	32.3333
		1941	0.000501	32.35
		1942	0.000907	32.3667
		1943	0.000833	32.3833
		1944	0.00099	32.4
		1945	0.00148	32.4167
		1946	0.00177	32.4333
		1947	0.00188	32.45
		1948	0.00198	32.4667
		1949	0.00212	32.4833
		1950	0.00219	32.5
		1951	0.00153	32.5167
		1952	0.00169	32.5333
		1953	0.00174	32.55
		1954	0.00189	32.5667
		1955	0.00214	32.5833
		1956	0.00261	32.6
		1957	0.00252	32.6167
		1958	0.0024	32.6333
		1959	0.00212	32.65
		1960	0.00209	32.6667
		1961	0.00102	32.6833
		1962	0.000977	32.7
		1963	0.000723	32.7167
		1964	0.00104	32.7333
		1965	0.000875	32.75
		1966	0.00201	32.7667
		1967	0.00259	32.7833
		1968	0.00367	32.8
		1969	0.0046	32.8167
[truncated: 4,035 more rows]

## Sheet: SupFig1f
	Molar Ratio	kcal/mol of injectant	Fit
	0.02272	--	-17934.4
	0.09117	-17434.5	-17672.6
	0.16001	-17425.2	-17158.7
	0.22926	-16624.6	-16433.9
	0.29892	-15479.9	-15479.9
	0.36899	-13454.4	-14085
	0.43945	-12641.4	-12458.9
	0.51033	-11067.8	-10723.3
	0.58161	-9225.52	-9105.4
	0.65329	-7494.18	-7741.67
	0.72538	-6305.14	-6635.99
	0.79788	-5917.11	-5719.32
	0.87078	-4805.61	-4913.87
	0.94408	-4048.15	-4166.02
	1.0178	-3999.2	-3457.42
	1.09191	-3265.7	-2800.96
	1.16644	-1641.47	-2223.13
	1.24136	-1570.97	-1742.98
	1.3167	-1288.35	-1362.49
	1.39243	-815.826	-1069.97
	1.46858	-567.991	-848.219
	1.54513	-499.789	-680.461
	1.62208	--	-552.821
	1.69944	-876.822	-454.728
	1.77721	-556.189	-378.418
	1.85538	-538.771	-318.285
	1.93395	-804.533	-270.289
	2.01294	-544.814	-231.5
	2.09232	-242.347	-199.784
	2.17212	-511.834	-173.563
	2.25231	-180.958	-151.664
	2.33292	-31.5196	-133.195
	2.41392	-323.153	-117.483
	Time [sec]	µcal/sec	Time [min]
	5	0.04415	0.0833333
	6	0.0429	0.1
	7	0.04208	0.116667
	8	0.04081	0.133333
	9	0.03954	0.15
	10	0.03709	0.166667
	11	0.03411	0.183333
	12	0.03118	0.2
	13	0.02804	0.216667
	14	0.02505	0.233333
	15	0.02274	0.25
	16	0.02042	0.266667
	17	0.01815	0.283333
	18	0.01583	0.3
	19	0.01344	0.316667
	20	0.01078	0.333333
	21	0.00931	0.35
	22	0.00812	0.366667
	23	0.00807	0.383333
	24	0.00881	0.4
	25	0.01049	0.416667
	26	0.01272	0.433333
	27	0.01547	0.45
	28	0.01762	0.466667
	29	0.01874	0.483333
	30	0.02001	0.5
	31	0.02064	0.516667
	32	0.02164	0.533333
	33	0.0234	0.55
	34	0.02547	0.566667
	35	0.02719	0.583333
	36	0.02975	0.6
	37	0.03165	0.616667
	38	0.03319	0.633333
	39	0.03502	0.65
	40	0.03616	0.666667
	41	0.03562	0.683333
	42	0.03448	0.7
	43	0.03339	0.716667
	44	0.03175	0.733333
	45	0.03033	0.75
	46	0.02864	0.766667
	47	0.02706	0.783333
	48	0.02536	0.8
	49	0.02448	0.816667
	50	0.02375	0.833333
	51	0.02299	0.85
	52	0.02284	0.866667
	53	0.02145	0.883333
	54	0.01889	0.9
	55	0.01538	0.916667
	56	0.01176	0.933333
	57	0.00742	0.95
	58	0.00383	0.966667
	59	0.00141	0.983333
	60	5.24111e-05	1
	61	0	1.01667
	62	-0.00112	1.03333
	63	-0.0117	1.05
	64	-0.02272	1.06667
	65	-0.03158	1.08333
	66	-0.0392	1.1
	67	-0.04333	1.11667
	68	-0.03651	1.13333
	69	-0.02917	1.15
	70	-0.02358	1.16667
	71	-0.01916	1.18333
	72	-0.01538	1.2
	73	-0.01237	1.21667
	74	-0.00967	1.23333
	75	-0.00754	1.25
	76	-0.00564	1.26667
	77	-0.00536	1.28333
	78	-0.00539	1.3
	79	-0.00471	1.31667
	80	-0.00358	1.33333
	81	-0.00149	1.35
	82	0.00125	1.36667
	83	0.00499	1.38333
	84	0.00765	1.4
	85	0.01007	1.41667
	86	0.01224	1.43333
	87	0.01444	1.45
	88	0.01586	1.46667
	89	0.01765	1.48333
	90	0.01951	1.5
	91	0.02058	1.51667
	92	0.02084	1.53333
	93	0.01986	1.55
	94	0.01837	1.56667
	95	0.01638	1.58333
	96	0.01419	1.6
	97	0.01234	1.61667
	98	0.01194	1.63333
	99	0.01162	1.65
	100	0.01102	1.66667
	101	0.00928	1.68333
	102	0.00736	1.7
	103	0.0048	1.71667
	104	0.00209	1.73333
	105	0.000533913	1.75
	106	-1.84985e-05	1.76667
	107	-0.00028091	1.78333
	108	-0.000113321	1.8
	109	0.000134268	1.81667
	110	-5.81428e-05	1.83333
	111	0.000209446	1.85
	112	0.000337035	1.86667
	113	0.000134624	1.88333
	114	0.000702213	1.9
	115	0.00154	1.91667
	116	0.00236	1.93333
	117	0.00371	1.95
	118	0.00508	1.96667
	119	0.00624	1.98333
	120	0.00759	2
	121	0.00853	2.01667
	122	0.00948	2.03333
	123	0.01045	2.05
	124	0.01192	2.06667
	125	0.01311	2.08333
	126	0.01408	2.1
	127	0.01472	2.11667
	128	0.01504	2.13333
	129	0.01463	2.15
	130	0.01374	2.16667
	131	0.01254	2.18333
	132	0.01141	2.2
	133	0.01035	2.21667
	134	0.00923	2.23333
	135	0.00794	2.25
	136	0.00781	2.26667
	137	0.0078	2.28333
	138	0.00756	2.3
	139	0.00808	2.31667
	140	0.00838	2.33333
	141	0.00827	2.35
	142	0.00845	2.36667
	143	0.00931	2.38333
	144	0.00927	2.4
	145	0.00987	2.41667
	146	0.01081	2.43333
	147	0.01054	2.45
	148	0.01071	2.46667
	149	0.01116	2.48333
	150	0.01105	2.5
	151	0.00965	2.51667
	152	0.00892	2.53333
	153	0.00716	2.55
	154	0.00484	2.56667
	155	0.00279	2.58333
	156	0.00224	2.6
	157	0.00142	2.61667
	158	0.000656126	2.63333
	159	-0.000206286	2.65
	160	-0.00143	2.66667
	161	-0.00356	2.68333
	162	-0.00598	2.7
	163	-0.00781	2.71667
	164	-0.00979	2.73333
	165	-0.01089	2.75
	166	-0.01137	2.76667
	167	-0.01132	2.78333
	168	-0.01148	2.8
	169	-0.01133	2.81667
	170	-0.01086	2.83333
	171	-0.01094	2.85
	172	-0.01034	2.86667
	173	-0.00944	2.88333
	174	-0.0079	2.9
	175	-0.00708	2.91667
	176	-0.00569	2.93333
	177	-0.00472	2.95
	178	-0.00374	2.96667
	179	-0.00236	2.98333
	180	-0.000771006	3
	181	0.000266679	3.01667
	182	0.000934364	3.03333
	183	0.00163	3.05
	184	0.00154	3.06667
	185	0.0019	3.08333
	186	0.00282	3.1
	187	0.00357	3.11667
	188	0.00421	3.13333
	189	0.00507	3.15
	190	0.00569	3.16667
	191	0.00515	3.18333
	192	0.00478	3.2
	193	0.00424	3.21667
	194	0.00344	3.23333
	195	0.00192	3.25
	196	0.00166	3.26667
	197	0.0017	3.28333
	198	0.00177	3.3
	199	0.00169	3.31667
	200	0.00154	3.33333
	201	0.000640387	3.35
	202	-0.000681927	3.36667
	203	-0.00207	3.38333
	204	-0.00331	3.4
	205	-0.0037	3.41667
	206	-0.00352	3.43333
	207	-0.00319	3.45
	208	-0.00263	3.46667
	209	-0.00183	3.48333
	210	-0.00146	3.5
	211	-0.00106	3.51667
	212	-0.000325073	3.53333
	213	0.000162612	3.55
	214	0.000430298	3.56667
	215	0.00109	3.58333
	216	0.00157	3.6
	217	0.000783354	3.61667
	218	0.00058104	3.63333
	219	0.000468725	3.65
	220	6.4104e-06	3.66667
	221	-0.000261079	3.68333
	222	0.000735595	3.7
	223	0.00132	3.71667
	224	0.00232	3.73333
	225	0.00242	3.75
	226	0.00271	3.76667
	227	0.00296	3.78333
	228	0.00338	3.8
	229	0.00339	3.81667
	230	0.00464	3.83333
	231	0.00447	3.85
	232	0.00419	3.86667
	233	0.00314	3.88333
	234	0.00205	3.9
	235	0.00109	3.91667
	236	0.00105	3.93333
	237	0.000675714	3.95
	238	0.000862389	3.96667
	239	0.00185	3.98333
	240	0.00204	4
	241	0.00267	4.01667
	242	-0.02054	4.03333
	243	-0.10762	4.05
	244	-0.24838	4.06667
	245	-0.39167	4.08333
	246	-0.51993	4.1
	247	-0.60631	4.11667
	248	-0.61244	4.13333
	249	-0.55203	4.15
	250	-0.47736	4.16667
	251	-0.40862	4.18333
	252	-0.35049	4.2
	253	-0.30298	4.21667
	254	-0.26468	4.23333
	255	-0.23375	4.25
	256	-0.20865	4.26667
	257	-0.18732	4.28333
	258	-0.16917	4.3
	259	-0.15281	4.31667
	260	-0.13821	4.33333
	261	-0.12519	4.35
	262	-0.11371	4.36667
	263	-0.10346	4.38333
	264	-0.09437	4.4
	265	-0.08546	4.41667
	266	-0.07781	4.43333
	267	-0.07132	4.45
	268	-0.06448	4.46667
	269	-0.05737	4.48333
	270	-0.05172	4.5
	271	-0.04609	4.51667
	272	-0.04016	4.53333
	273	-0.03531	4.55
	274	-0.03168	4.56667
	275	-0.02846	4.58333
	276	-0.02513	4.6
	277	-0.02212	4.61667
	278	-0.01849	4.63333
	279	-0.01515	4.65
	280	-0.01098	4.66667
	281	-0.00753	4.68333
	282	-0.00438	4.7
	283	-0.00242	4.71667
	284	-0.00125	4.73333
	285	-0.00111	4.75
	286	-0.00204	4.76667
	287	-0.00367	4.78333
	288	-0.00515	4.8
	289	-0.00572	4.81667
	290	-0.00612	4.83333
	291	-0.00533	4.85
	292	-0.00353	4.86667
	293	-0.00199	4.88333
	294	-0.000322193	4.9
	295	0.00122	4.91667
	296	0.00236	4.93333
	297	0.00284	4.95
	298	0.00342	4.96667
	299	0.00344	4.98333
	300	0.00346	5
	301	0.00406	5.01667
	302	0.00419	5.03333
	303	0.00502	5.05
	304	0.00578	5.06667
	305	0.00679	5.08333
	306	0.00726	5.1
	307	0.00812	5.11667
	308	0.00837	5.13333
	309	0.00792	5.15
	310	0.00769	5.16667
	311	0.00705	5.18333
	312	0.00642	5.2
	313	0.00586	5.21667
	314	0.00604	5.23333
	315	0.00585	5.25
	316	0.00597	5.26667
	317	0.00627	5.28333
	318	0.00663	5.3
	319	0.00743	5.31667
	320	0.00812	5.33333
	321	0.00823	5.35
	322	0.00747	5.36667
	323	0.00712	5.38333
	324	0.00673	5.4
	325	0.00713	5.41667
	326	0.00709	5.43333
	327	0.00806	5.45
	328	0.00869	5.46667
	329	0.00873	5.48333
	330	0.00814	5.5
	331	0.00796	5.51667
	332	0.00748	5.53333
	333	0.00621	5.55
	334	0.00515	5.56667
	335	0.00332	5.58333
	336	0.00246	5.6
	337	0.00147	5.61667
	338	0.000257463	5.63333
	339	-0.00157	5.65
	340	-0.00268	5.66667
	341	-0.00307	5.68333
	342	-0.00302	5.7
	343	-0.00189	5.71667
	344	2.60101e-05	5.73333
	345	0.00226	5.75
	346	0.00373	5.76667
	347	0.00469	5.78333
	348	0.00601	5.8
	349	0.00664	5.81667
	350	0.00694	5.83333
	351	0.00655	5.85
	352	0.007	5.86667
	353	0.00669	5.88333
	354	0.00644	5.9
	355	0.00609	5.91667
	356	0.0061	5.93333
	357	0.00537	5.95
	358	0.00473	5.96667
	359	0.00502	5.98333
	360	0.00486	6
	361	0.00475	6.01667
	362	0.00448	6.03333
	363	0.00422	6.05
	364	0.00321	6.06667
	365	0.00219	6.08333
	366	0.00121	6.1
	367	0.0005921	6.11667
	368	-0.000591194	6.13333
	369	-0.00131	6.15
	370	-0.00133	6.16667
	371	-0.000791077	6.18333
	372	-0.000724371	6.2
	373	0.000532334	6.21667
	374	0.00156	6.23333
	375	0.00232	6.25
	376	0.00265	6.26667
	377	0.00329	6.28333
	378	0.0032	6.3
	379	0.0032	6.31667
	380	0.00255	6.33333
	381	0.00199	6.35
	382	0.00187	6.36667
	383	0.00172	6.38333
	384	0.00114	6.4
	385	0.00142	6.41667
	386	0.00175	6.43333
	387	0.00199	6.45
	388	0.00158	6.46667
	389	0.00179	6.48333
	390	0.00243	6.5
	391	0.0025	6.51667
	392	0.002	6.53333
	393	0.0021	6.55
	394	0.00233	6.56667
	395	0.00164	6.58333
	396	0.00145	6.6
	397	0.00193	6.61667
	398	0.00217	6.63333
	399	0.00265	6.65
	400	0.00292	6.66667
	401	0.00275	6.68333
	402	0.00239	6.7
	403	0.00199	6.71667
	404	0.00134	6.73333
	405	0.000603043	6.75
	406	0.000173025	6.76667
	407	-0.000726993	6.78333
	408	-0.00149	6.8
	409	-0.00241	6.81667
	410	-0.00263	6.83333
	411	-0.00305	6.85
	412	-0.00282	6.86667
	413	-0.00247	6.88333
	414	-0.00233	6.9
	415	-0.00254	6.91667
	416	-0.00201	6.93333
	417	-0.00217	6.95
	418	-0.00179	6.96667
	419	-0.000857209	6.98333
	420	0.000332773	7
	421	0.00148	7.01667
	422	-0.01525	7.03333
	423	-0.09425	7.05
	424	-0.22891	7.06667
	425	-0.36937	7.08333
	426	-0.49621	7.1
	427	-0.58591	7.11667
	428	-0.59667	7.13333
	429	-0.53858	7.15
	430	-0.46353	7.16667
	431	-0.39397	7.18333
	432	-0.33691	7.2
	433	-0.29173	7.21667
	434	-0.2553	7.23333
	435	-0.22594	7.25
	436	-0.20143	7.26667
	437	-0.18001	7.28333
	438	-0.16115	7.3
	439	-0.14433	7.31667
	440	-0.12972	7.33333
	441	-0.11685	7.35
	442	-0.10551	7.36667
	443	-0.09563	7.38333
	444	-0.0875	7.4
	445	-0.07972	7.41667
	446	-0.07336	7.43333
	447	-0.06709	7.45
	448	-0.06138	7.46667
	449	-0.05628	7.48333
	450	-0.05166	7.5
	451	-0.04662	7.51667
	452	-0.04279	7.53333
	453	-0.03927	7.55
	454	-0.03525	7.56667
	455	-0.03252	7.58333
	456	-0.03084	7.6
	457	-0.02976	7.61667
	458	-0.02831	7.63333
	459	-0.02773	7.65
	460	-0.02713	7.66667
	461	-0.02607	7.68333
	462	-0.02443	7.7
	463	-0.02326	7.71667
	464	-0.02192	7.73333
	465	-0.01972	7.75
	466	-0.01716	7.76667
	467	-0.01456	7.78333
	468	-0.01216	7.8
	469	-0.01041	7.81667
	470	-0.00849	7.83333
	471	-0.00718	7.85
	472	-0.0064	7.86667
	473	-0.00584	7.88333
	474	-0.00477	7.9
	475	-0.00457	7.91667
	476	-0.00452	7.93333
	477	-0.00392	7.95
	478	-0.0034	7.96667
	479	-0.00287	7.98333
	480	-0.00186	8
	481	0.000313857	8.01667
	482	0.00223	8.03333
	483	0.00466	8.05
	484	0.00707	8.06667
	485	0.00804	8.08333
	486	0.00767	8.1
	487	0.00643	8.11667
	488	0.00463	8.13333
	489	0.00226	8.15
	490	0.00161	8.16667
	491	0.00121	8.18333
	492	0.00114	8.2
	493	0.00141	8.21667
	494	0.00129	8.23333
	495	-0.000480697	8.25
	496	-0.00331	8.26667
	497	-0.00548	8.28333
	498	-0.00809	8.3
	499	-0.0096	8.31667
	500	-0.00972	8.33333
	501	-0.00827	8.35
	502	-0.00656	8.36667
	503	-0.00391	8.38333
	504	-0.00171	8.4
	505	5.74791e-05	8.41667
	506	0.000984297	8.43333
	507	0.0011	8.45
	508	0.000327932	8.46667
	509	-0.000755251	8.48333
	510	-0.00135	8.5
	511	-0.00148	8.51667
	512	-0.00116	8.53333
	513	-0.00111	8.55
	514	6.88374e-05	8.56667
	515	0.000435655	8.58333
	516	0.000502473	8.6
	517	-0.00082071	8.61667
	518	-0.00162	8.63333
	519	-0.003	8.65
	520	-0.00333	8.66667
	521	-0.00207	8.68333
	522	0.00144	8.7
	523	0.00596	8.71667
	524	0.01025	8.73333
	525	0.01445	8.75
	526	0.01717	8.76667
	527	0.01775	8.78333
	528	0.01725	8.8
	529	0.01629	8.81667
	530	0.01462	8.83333
	531	0.01361	8.85
	532	0.01446	8.86667
	533	0.01457	8.88333
	534	0.01391	8.9
	535	0.01239	8.91667
	536	0.00977	8.93333
	537	0.00578	8.95
	538	0.00268	8.96667
	539	0.000879291	8.98333
	540	7.76104e-05	9
	541	-0.00017407	9.01667
	542	-0.00081575	9.03333
	543	-0.00206	9.05
	544	-0.00372	9.06667
	545	-0.00482	9.08333
	546	-0.00548	9.1
	547	-0.0057	9.11667
	548	-0.00576	9.13333
	549	-0.0055	9.15
	550	-0.00594	9.16667
	551	-0.00599	9.18333
	552	-0.00453	9.2
	553	-0.00261	9.21667
	554	-0.000695913	9.23333
	555	0.000682407	9.25
	556	0.00145	9.26667
	557	0.000669046	9.28333
	558	-0.000792634	9.3
	559	-0.00222	9.31667
	560	-0.00367	9.33333
	561	-0.00558	9.35
	562	-0.00691	9.36667
	563	-0.0061	9.38333
	564	-0.00511	9.4
	565	-0.0036	9.41667
	566	-0.00205	9.43333
	567	-0.00117	9.45
	568	-0.00225	9.46667
	569	-0.00327	9.48333
	570	-0.0041	9.5
	571	-0.00572	9.51667
	572	-0.00659	9.53333
	573	-0.00768	9.55
	574	-0.00825	9.56667
	575	-0.00864	9.58333
	576	-0.00813	9.6
	577	-0.00762	9.61667
	578	-0.00657	9.63333
	579	-0.00655	9.65
	580	-0.00685	9.66667
	581	-0.00671	9.68333
	582	-0.00621	9.7
	583	-0.00511	9.71667
	584	-0.00373	9.73333
	585	-0.00253	9.75
	586	-0.000861886	9.76667
	587	-4.03401e-05	9.78333
	588	9.1206e-05	9.8
	589	-0.000197248	9.81667
	590	-0.000145702	9.83333
	591	-0.000474156	9.85
	592	-0.00036261	9.86667
	593	-0.000561064	9.88333
	594	-0.000319517	9.9
	595	-0.000207971	9.91667
	596	-3.64253e-05	9.93333
	597	0.000285121	9.95
	598	0.000626667	9.96667
	599	0.000708213	9.98333
	600	0.000399759	10
	601	0.000161305	10.0167
	602	-0.00669	10.0333
	603	-0.06366	10.05
	604	-0.17969	10.0667
	605	-0.31845	10.0833
	606	-0.44621	10.1
	607	-0.55026	10.1167
	608	-0.5866	10.1333
	609	-0.54941	10.15
	610	-0.47768	10.1667
	611	-0.40794	10.1833
	612	-0.34806	10.2
	613	-0.2996	10.2167
	614	-0.26011	10.2333
	615	-0.22829	10.25
	616	-0.20298	10.2667
	617	-0.18281	10.2833
	618	-0.16565	10.3
	619	-0.15158	10.3167
	620	-0.13883	10.3333
	621	-0.1275	10.35
	622	-0.11705	10.3667
	623	-0.1072	10.3833
	624	-0.09835	10.4
	625	-0.09013	10.4167
	626	-0.08156	10.4333
	627	-0.07279	10.45
	628	-0.06539	10.4667
	629	-0.05761	10.4833
	630	-0.05033	10.5
	631	-0.04366	10.5167
	632	-0.03778	10.5333
	633	-0.03282	10.55
	634	-0.02941	10.5667
	635	-0.02548	10.5833
	636	-0.02059	10.6
	637	-0.01523	10.6167
	638	-0.00932	10.6333
	639	-0.00356	10.65
	640	3.73388e-06	10.6667
	641	0.000670502	10.6833
	642	-0.000352729	10.7
	643	-0.00192	10.7167
	644	-0.00365	10.7333
	645	-0.0041	10.75
	646	-0.00381	10.7667
	647	-0.00386	10.7833
	648	-0.00435	10.8
	649	-0.00498	10.8167
	650	-0.00649	10.8333
	651	-0.00786	10.85
	652	-0.00934	10.8667
	653	-0.01086	10.8833
	654	-0.01207	10.9
	655	-0.01307	10.9167
	656	-0.01338	10.9333
	657	-0.01211	10.95
	658	-0.0099	10.9667
	659	-0.0072	10.9833
	660	-0.00522	11
	661	-0.00495	11.0167
	662	-0.00581	11.0333
	663	-0.00616	11.05
	664	-0.00687	11.0667
	665	-0.00636	11.0833
	666	-0.00435	11.1
	667	-0.00156	11.1167
	668	0.000895965	11.1333
	669	0.00375	11.15
	670	0.00573	11.1667
	671	0.0064	11.1833
	672	0.00638	11.2
	673	0.00508	11.2167
	674	0.00275	11.2333
	675	-0.00020706	11.25
	676	-0.00241	11.2667
	677	-0.00483	11.2833
	678	-0.00605	11.3
	679	-0.00718	11.3167
	680	-0.00761	11.3333
	681	-0.00786	11.35
	682	-0.00767	11.3667
	683	-0.00771	11.3833
	684	-0.00754	11.4
	685	-0.00722	11.4167
	686	-0.00685	11.4333
	687	-0.00648	11.45
	688	-0.00654	11.4667
	689	-0.00605	11.4833
	690	-0.00497	11.5
	691	-0.00453	11.5167
	692	-0.00428	11.5333
	693	-0.00361	11.55
	694	-0.00363	11.5667
	695	-0.00399	11.5833
	696	-0.0039	11.6
	697	-0.00312	11.6167
	698	-0.00298	11.6333
	699	-0.00279	11.65
	700	-0.00212	11.6667
	701	-0.00147	11.6833
	702	-0.00168	11.7
	703	-0.00158	11.7167
	704	-0.00138	11.7333
	705	-0.00147	11.75
	706	-0.00189	11.7667
	707	-0.00212	11.7833
	708	-0.00179	11.8
	709	-0.00121	11.8167
	710	-0.00111	11.8333
	711	-0.00082134	11.85
	712	-0.000508886	11.8667
	713	-0.000936432	11.8833
	714	-0.000713978	11.9
	715	-0.000791525	11.9167
	716	-0.000669071	11.9333
	717	-0.000706617	11.95
	718	-0.000744163	11.9667
	719	-0.00142	11.9833
	720	-0.00169	12
	721	-0.0023	12.0167
	722	-0.00277	12.0333
	723	-0.00318	12.05
	724	-0.00375	12.0667
	725	-0.00505	12.0833
	726	-0.00594	12.1
	727	-0.00706	12.1167
	728	-0.00778	12.1333
	729	-0.00911	12.15
	730	-0.00992	12.1667
	731	-0.01078	12.1833
	732	-0.01155	12.2
	733	-0.01248	12.2167
	734	-0.01189	12.2333
	735	-0.0104	12.25
	736	-0.00893	12.2667
	737	-0.00731	12.2833
	738	-0.00578	12.3
	739	-0.00467	12.3167
	740	-0.00412	12.3333
	741	-0.00356	12.35
	742	-0.00302	12.3667
	743	-0.00274	12.3833
	744	-0.00255	12.4
	745	-0.00219	12.4167
	746	-0.00194	12.4333
	747	-0.00118	12.45
	748	-0.00103	12.4667
	749	-0.00059256	12.4833
	750	-0.000218089	12.5
	751	-0.000113619	12.5167
	752	-0.000149149	12.5333
	753	0.000425321	12.55
	754	0.000749791	12.5667
	755	0.000884261	12.5833
	756	0.00146	12.6
	757	0.0019	12.6167
	758	0.003	12.6333
	759	0.00461	12.65
	760	0.0059	12.6667
	761	0.00672	12.6833
	762	0.0066	12.7
	763	0.00554	12.7167
	764	0.00404	12.7333
	765	0.00314	12.75
	766	0.00191	12.7667
	767	0.00215	12.7833
	768	0.0029	12.8
	769	0.00309	12.8167
	770	0.00278	12.8333
	771	0.0032	12.85
	772	0.00285	12.8667
	773	0.00278	12.8833
	774	0.00308	12.9
	775	0.00352	12.9167
	776	0.00389	12.9333
	777	0.00444	12.95
	778	0.00454	12.9667
	779	0.00486	12.9833
	780	0.00449	13
	781	0.00434	13.0167
	782	-0.00149	13.0333
	783	-0.05553	13.05
	784	-0.16552	13.0667
	785	-0.29479	13.0833
	786	-0.41354	13.1
	787	-0.51023	13.1167
	788	-0.54277	13.1333
	789	-0.50728	13.15
	790	-0.44051	13.1667
	791	-0.37662	13.1833
	792	-0.32202	13.2
	793	-0.27751	13.2167
	794	-0.24125	13.2333
	795	-0.21264	13.25
	796	-0.18955	13.2667
	797	-0.17087	13.2833
	798	-0.15543	13.3
	799	-0.14211	13.3167
	800	-0.13023	13.3333
	801	-0.11887	13.35
	802	-0.1086	13.3667
	803	-0.09882	13.3833
	804	-0.08984	13.4
	805	-0.08145	13.4167
	806	-0.07427	13.4333
	807	-0.06854	13.45
	808	-0.06398	13.4667
	809	-0.06009	13.4833
	810	-0.05683	13.5
	811	-0.05372	13.5167
	812	-0.04941	13.5333
	813	-0.04468	13.55
	814	-0.03993	13.5667
	815	-0.03547	13.5833
	816	-0.03075	13.6
	817	-0.02736	13.6167
	818	-0.02476	13.6333
	819	-0.02237	13.65
	820	-0.02018	13.6667
	821	-0.01867	13.6833
	822	-0.01665	13.7
	823	-0.01468	13.7167
	824	-0.01315	13.7333
	825	-0.0116	13.75
	826	-0.01067	13.7667
	827	-0.00953	13.7833
	828	-0.00853	13.8
	829	-0.00758	13.8167
	830	-0.00707	13.8333
	831	-0.0059	13.85
	832	-0.00534	13.8667
	833	-0.0053	13.8833
	834	-0.0053	13.9
	835	-0.00485	13.9167
	836	-0.00442	13.9333
	837	-0.00435	13.95
	838	-0.00334	13.9667
	839	-0.00219	13.9833
	840	-0.00162	14
	841	-0.000867001	14.0167
	842	3.13873e-05	14.0333
	843	0.000179776	14.05
	844	0.000348165	14.0667
	845	0.000506553	14.0833
	846	-4.50582e-05	14.1
	847	7.33304e-05	14.1167
	848	0.000341719	14.1333
	849	0.000440108	14.15
	850	0.000408496	14.1667
	851	0.00142	14.1833
	852	0.00152	14.2
	853	0.00156	14.2167
	854	0.00154	14.2333
	855	0.00181	14.25
	856	0.002	14.2667
	857	0.00187	14.2833
	858	0.00179	14.3
	859	0.00173	14.3167
	860	0.00181	14.3333
	861	0.00155	14.35
	862	0.0021	14.3667
	863	0.00278	14.3833
	864	0.00323	14.4
	865	0.00368	14.4167
	866	0.00363	14.4333
	867	0.0032	14.45
	868	0.00216	14.4667
	869	0.00175	14.4833
	870	0.00121	14.5
	871	0.000954633	14.5167
	872	0.00109	14.5333
	873	0.00133	14.55
	874	0.00154	14.5667
	875	0.00172	14.5833
	876	0.0015	14.6
	877	0.00144	14.6167
	878	0.00173	14.6333
	879	0.00198	14.65
	880	0.00216	14.6667
	881	0.00292	14.6833
	882	0.00292	14.7
	883	0.00268	14.7167
	884	0.00156	14.7333
	885	0.000732307	14.75
	886	-0.000569288	14.7667
	887	-0.00152	14.7833
	888	-0.00217	14.8
	889	-0.00183	14.8167
	890	-0.00224	14.8333
	891	-0.00263	14.85
	892	-0.003	14.8667
	893	-0.00296	14.8833
	894	-0.00352	14.9
	895	-0.00379	14.9167
	896	-0.00346	14.9333
	897	-0.00263	14.95
	898	-0.00233	14.9667
	899	-0.00244	14.9833
	900	-0.00215	15
	901	-0.00251	15.0167
	902	-0.00348	15.0333
	903	-0.00424	15.05
	904	-0.00476	15.0667
	905	-0.00543	15.0833
	906	-0.00613	15.1
	907	-0.00646	15.1167
	908	-0.00671	15.1333
	909	-0.00695	15.15
	910	-0.00629	15.1667
	911	-0.00578	15.1833
	912	-0.00557	15.2
	913	-0.00585	15.2167
	914	-0.00545	15.2333
	915	-0.00565	15.25
	916	-0.00554	15.2667
	917	-0.00541	15.2833
	918	-0.00499	15.3
	919	-0.00494	15.3167
	920	-0.00515	15.3333
	921	-0.00469	15.35
	922	-0.00424	15.3667
	923	-0.00425	15.3833
	924	-0.00389	15.4
	925	-0.00359	15.4167
	926	-0.0041	15.4333
	927	-0.00401	15.45
	928	-0.00335	15.4667
	929	-0.00314	15.4833
	930	-0.00237	15.5
	931	-0.00187	15.5167
	932	-0.0017	15.5333
	933	-0.00188	15.55
	934	-0.00163	15.5667
	935	-0.00206	15.5833
	936	-0.00186	15.6
	937	-0.00184	15.6167
	938	-0.00142	15.6333
	939	-0.00148	15.65
	940	-0.00141	15.6667
	941	-0.00106	15.6833
	942	-0.000309292	15.7
	943	0.000260357	15.7167
	944	0.001	15.7333
	945	0.00151	15.75
	946	0.00117	15.7667
	947	0.000998952	15.7833
	948	0.000588601	15.8
	949	9.82499e-05	15.8167
	950	-0.000142101	15.8333
	951	-0.000142452	15.85
	952	-0.000302804	15.8667
	953	-0.000273155	15.8833
	954	-6.35058e-05	15.9
	955	-0.000276515	15.9167
	956	-9.99133e-05	15.9333
	957	-0.000303312	15.95
	958	-0.000196711	15.9667
	959	-5.01092e-05	15.9833
	960	0.000266492	16
	961	0.000563093	16.0167
	962	-0.00277	16.0333
	963	-0.04787	16.05
	964	-0.1455	16.0667
	965	-0.26677	16.0833
	966	-0.37918	16.1
	967	-0.47434	16.1167
	968	-0.5126	16.1333
	969	-0.48583	16.15
	970	-0.42438	16.1667
	971	-0.3634	16.1833
	972	-0.30867	16.2
	973	-0.26396	16.2167
	974	-0.22701	16.2333
	975	-0.19722	16.25
	976	-0.17273	16.2667
	977	-0.15272	16.2833
	978	-0.13596	16.3
	979	-0.1223	16.3167
	980	-0.1106	16.3333
	981	-0.09976	16.35
	982	-0.09045	16.3667
	983	-0.08157	16.3833
	984	-0.07355	16.4
	985	-0.06661	16.4167
	986	-0.06073	16.4333
	987	-0.05574	16.45
	988	-0.05071	16.4667
	989	-0.04617	16.4833
	990	-0.04117	16.5
	991	-0.03704	16.5167
	992	-0.03316	16.5333
	993	-0.03106	16.55
	994	-0.02831	16.5667
	995	-0.02677	16.5833
	996	-0.0251	16.6
	997	-0.02289	16.6167
	998	-0.02012	16.6333
	999	-0.01831	16.65
	1000	-0.01647	16.6667
	1001	-0.01509	16.6833
	1002	-0.0138	16.7
	1003	-0.01304	16.7167
	1004	-0.01175	16.7333
	1005	-0.01	16.75
	1006	-0.0087	16.7667
	1007	-0.0079	16.7833
	1008	-0.00692	16.8
	1009	-0.00663	16.8167
	1010	-0.00579	16.8333
	1011	-0.00484	16.85
	1012	-0.0035	16.8667
	1013	-0.00279	16.8833
	1014	-0.00229	16.9
	1015	-0.00199	16.9167
	1016	-0.0013	16.9333
	1017	-0.00156	16.95
	1018	-0.00164	16.9667
	1019	-0.00148	16.9833
	1020	-0.00233	17
	1021	-0.00299	17.0167
	1022	-0.00341	17.0333
	1023	-0.0032	17.05
	1024	-0.00318	17.0667
	1025	-0.00202	17.0833
	1026	-0.00117	17.1
	1027	0.000285	17.1167
	1028	0.0011	17.1333
	1029	0.00197	17.15
	1030	0.002	17.1667
	1031	0.00223	17.1833
	1032	0.0015	17.2
	1033	0.00111	17.2167
	1034	0.000825333	17.2333
	1035	0.000729667	17.25
	1036	0.000514	17.2667
	1037	0.000758333	17.2833
	1038	0.00137	17.3
	1039	0.00223	17.3167
	1040	0.00244	17.3333
	1041	0.0026	17.35
	1042	0.00292	17.3667
	1043	0.00305	17.3833
	1044	0.00277	17.4
	1045	0.00291	17.4167
	1046	0.00278	17.4333
	1047	0.0023	17.45
	1048	0.00218	17.4667
	1049	0.0015	17.4833
	1050	0.000674667	17.5
	1051	-0.000361	17.5167
	1052	-0.000786667	17.5333
	1053	-0.00223	17.55
	1054	-0.00254	17.5667
	1055	-0.00221	17.5833
	1056	-0.00129	17.6
	1057	-0.000575	17.6167
	1058	0.000639333	17.6333
	1059	0.00163	17.65
	1060	0.00195	17.6667
	1061	0.00195	17.6833
	1062	0.00143	17.7
	1063	0.000701	17.7167
	1064	-0.000154667	17.7333
	1065	-0.000530333	17.75
	1066	-0.00142	17.7667
	1067	-0.0015	17.7833
	1068	-0.00159	17.8
	1069	-0.00202	17.8167
	1070	-0.00272	17.8333
	1071	-0.00316	17.85
	1072	-0.00333	17.8667
	1073	-0.00391	17.8833
	1074	-0.00443	17.9
	1075	-0.00445	17.9167
	1076	-0.00394	17.9333
	1077	-0.00363	17.95
	1078	-0.00249	17.9667
	1079	-0.000999667	17.9833
	1080	-0.000455333	18
	1081	0.000409	18.0167
	1082	0.000663333	18.0333
	1083	0.00163	18.05
	1084	0.00211	18.0667
	1085	0.00317	18.0833
	1086	0.00375	18.1
	1087	0.00446	18.1167
	1088	0.00405	18.1333
	1089	0.00443	18.15
	1090	0.00474	18.1667
	1091	0.00475	18.1833
	1092	0.00464	18.2
	1093	0.00498	18.2167
	1094	0.00482	18.2333
	1095	0.00466	18.25
	1096	0.00522	18.2667
	1097	0.00548	18.2833
	1098	0.00567	18.3
	1099	0.00586	18.3167
	1100	0.00569	18.3333
	1101	0.00542	18.35
	1102	0.00594	18.3667
	1103	0.00621	18.3833
	1104	0.00638	18.4
	1105	0.00685	18.4167
	1106	0.00679	18.4333
	1107	0.00622	18.45
	1108	0.00588	18.4667
	1109	0.0053	18.4833
	1110	0.00497	18.5
	1111	0.00455	18.5167
	1112	0.00442	18.5333
	1113	0.00448	18.55
	1114	0.00498	18.5667
	1115	0.00513	18.5833
	1116	0.00617	18.6
	1117	0.00665	18.6167
	1118	0.00636	18.6333
	1119	0.00609	18.65
	1120	0.00549	18.6667
	1121	0.00446	18.6833
	1122	0.00343	18.7
	1123	0.00275	18.7167
	1124	0.00206	18.7333
	1125	0.00144	18.75
	1126	0.000319446	18.7667
	1127	-0.000509917	18.7833
	1128	-0.000869419	18.8
	1129	-0.00129	18.8167
	1130	-0.00113	18.8333
	1131	-0.000298465	18.85
	1132	-0.000491481	18.8667
	1133	-0.000944496	18.8833
	1134	-0.00126	18.9
	1135	-0.00229	18.9167
	1136	-0.00291	18.9333
	1137	-0.00253	18.95
	1138	-0.00282	18.9667
	1139	-0.00328	18.9833
	1140	-0.00298	19
	1141	-0.00365	19.0167
	1142	-0.00618	19.0333
	1143	-0.04136	19.05
	1144	-0.12503	19.0667
	1145	-0.23479	19.0833
	1146	-0.33782	19.1
	1147	-0.42731	19.1167
	1148	-0.47083	19.1333
	1149	-0.4544	19.15
	1150	-0.4025	19.1667
	1151	-0.34986	19.1833
	1152	-0.30193	19.2
	1153	-0.26152	19.2167
	1154	-0.22802	19.2333
	1155	-0.20034	19.25
	1156	-0.17626	19.2667
	1157	-0.1565	19.2833
	1158	-0.13945	19.3
	1159	-0.12487	19.3167
	1160	-0.11243	19.3333
	1161	-0.10087	19.35
	1162	-0.09098	19.3667
	1163	-0.0821	19.3833
	1164	-0.0737	19.4
	1165	-0.06542	19.4167
	1166	-0.05972	19.4333
	1167	-0.0544	19.45
	1168	-0.04927	19.4667
	1169	-0.04532	19.4833
	1170	-0.04223	19.5
	1171	-0.03834	19.5167
	1172	-0.03422	19.5333
	1173	-0.03119	19.55
	1174	-0.02779	19.5667
	1175	-0.02441	19.5833
	1176	-0.02135	19.6
	1177	-0.01947	19.6167
	1178	-0.01694	19.6333
	1179	-0.01468	19.65
	1180	-0.01277	19.6667
	1181	-0.01133	19.6833
	1182	-0.0093	19.7
	1183	-0.00828	19.7167
	1184	-0.00811	19.7333
	1185	-0.00791	19.75
	1186	-0.00801	19.7667
	1187	-0.00787	19.7833
	1188	-0.00729	19.8
	1189	-0.00638	19.8167
	1190	-0.00546	19.8333
	1191	-0.0045	19.85
	1192	-0.00389	19.8667
	1193	-0.00346	19.8833
	1194	-0.00293	19.9
	1195	-0.00296	19.9167
	1196	-0.00307	19.9333
	1197	-0.00242	19.95
	1198	-0.00181	19.9667
	1199	-0.000912614	19.9833
	1200	-0.000146297	20
	1201	0.00061002	20.0167
	1202	0.000356337	20.0333
	1203	-0.000127345	20.05
	1204	-0.000871028	20.0667
	1205	-0.00117	20.0833
	1206	-0.000848394	20.1
	1207	0.000117924	20.1167
	1208	0.00101	20.1333
	1209	0.0022	20.15
	1210	0.00339	20.1667
	1211	0.0039	20.1833
	1212	0.00408	20.2
	1213	0.00415	20.2167
	1214	0.00371	20.2333
	1215	0.0036	20.25
	1216	0.00388	20.2667
	1217	0.00381	20.2833
	1218	0.00422	20.3
	1219	0.00489	20.3167
	1220	0.00519	20.3333
	1221	0.00501	20.35
	1222	0.00459	20.3667
	1223	0.00418	20.3833
	1224	0.00376	20.4
	1225	0.00287	20.4167
	1226	0.00262	20.4333
	1227	0.0024	20.45
	1228	0.00217	20.4667
	1229	0.0019	20.4833
	1230	0.00227	20.5
	1231	0.0023	20.5167
	1232	0.00277	20.5333
	1233	0.00284	20.55
	1234	0.00278	20.5667
	1235	0.0021	20.5833
	1236	0.00155	20.6
	1237	0.00157	20.6167
	1238	0.00155	20.6333
	1239	0.00196	20.65
	1240	0.00192	20.6667
	1241	0.00208	20.6833
	1242	0.00183	20.7
	1243	0.00233	20.7167
	1244	0.00245	20.7333
	1245	0.00267	20.75
	1246	0.00255	20.7667
	1247	0.00305	20.7833
	1248	0.0025	20.8
	1249	0.00219	20.8167
	1250	0.00237	20.8333
	1251	0.00281	20.85
	1252	0.00192	20.8667
	1253	0.00122	20.8833
	1254	0.000464835	20.9
	1255	6.11526e-05	20.9167
	1256	-0.00022253	20.9333
	1257	8.37871e-05	20.95
	1258	0.000270104	20.9667
	1259	0.000686422	20.9833
	1260	0.000802739	21
	1261	0.00115	21.0167
	1262	0.00105	21.0333
	1263	0.00116	21.05
	1264	0.00127	21.0667
	1265	0.00178	21.0833
	1266	0.00104	21.1
	1267	0.00102	21.1167
	1268	0.000763277	21.1333
	1269	0.000629594	21.15
	1270	0.000505912	21.1667
	1271	6.22289e-05	21.1833
	1272	0.000118546	21.2
	1273	0.000614863	21.2167
	1274	0.000861181	21.2333
	1275	0.00136	21.25
	1276	0.00271	21.2667
	1277	0.00293	21.2833
	1278	0.00332	21.3
	1279	0.00397	21.3167
	1280	0.00398	21.3333
	1281	0.00381	21.35
	1282	0.00388	21.3667
	1283	0.00425	21.3833
	1284	0.00382	21.4
	1285	0.00392	21.4167
	1286	0.0037	21.4333
	1287	0.00345	21.45
	1288	0.00273	21.4667
	1289	0.0025	21.4833
	1290	0.00221	21.5
	1291	0.00235	21.5167
	1292	0.00279	21.5333
	1293	0.00304	21.55
	1294	0.00297	21.5667
	1295	0.0025	21.5833
	1296	0.00214	21.6
	1297	0.00198	21.6167
	1298	0.00181	21.6333
	1299	0.00239	21.65
	1300	0.00239	21.6667
	1301	0.00248	21.6833
	1302	0.00219	21.7
	1303	0.00244	21.7167
	1304	0.00143	21.7333
	1305	0.000945558	21.75
	1306	0.000244448	21.7667
	1307	0.000123337	21.7833
	1308	0.000222226	21.8
	1309	-7.88853e-05	21.8167
	1310	0.000440004	21.8333
	1311	0.000928893	21.85
	1312	0.000877782	21.8667
	1313	0.000306671	21.8833
	1314	0.00053556	21.9
	1315	0.000134449	21.9167
	1316	5.3338e-05	21.9333
	1317	0.000452227	21.95
	1318	0.000741116	21.9667
	1319	0.000980005	21.9833
	1320	0.0012	22
	1321	0.00127	22.0167
	1322	0.000536672	22.0333
	1323	-0.02361	22.05
	1324	-0.09309	22.0667
	1325	-0.19219	22.0833
	1326	-0.28688	22.1
	1327	-0.37082	22.1167
	1328	-0.41955	22.1333
	1329	-0.4135	22.15
	1330	-0.36929	22.1667
	1331	-0.32242	22.1833
	1332	-0.27969	22.2
	1333	-0.24354	22.2167
	1334	-0.21214	22.2333
	1335	-0.18558	22.25
	1336	-0.1628	22.2667
	1337	-0.14335	22.2833
	1338	-0.12665	22.3
	1339	-0.1126	22.3167
	1340	-0.10115	22.3333
	1341	-0.09071	22.35
	1342	-0.08198	22.3667
	1343	-0.07449	22.3833
	1344	-0.06766	22.4
	1345	-0.06155	22.4167
	1346	-0.05697	22.4333
	1347	-0.05313	22.45
	1348	-0.04908	22.4667
	1349	-0.04592	22.4833
	1350	-0.04166	22.5
	1351	-0.03716	22.5167
	1352	-0.03247	22.5333
	1353	-0.02915	22.55
	1354	-0.02567	22.5667
	1355	-0.02324	22.5833
	1356	-0.02154	22.6
	1357	-0.01992	22.6167
	1358	-0.01824	22.6333
	1359	-0.01693	22.65
	1360	-0.01564	22.6667
	1361	-0.01482	22.6833
	1362	-0.01479	22.7
	1363	-0.01443	22.7167
	1364	-0.01439	22.7333
	1365	-0.01517	22.75
	1366	-0.01594	22.7667
	1367	-0.01567	22.7833
	1368	-0.01509	22.8
	1369	-0.01392	22.8167
	1370	-0.01121	22.8333
	1371	-0.00808	22.85
	1372	-0.00598	22.8667
	1373	-0.00428	22.8833
	1374	-0.00264	22.9
	1375	-0.00201	22.9167
	1376	-0.00189	22.9333
	1377	-0.00184	22.95
	1378	-0.00128	22.9667
	1379	-0.000567075	22.9833
	1380	-0.000228856	23
	1381	0.000459364	23.0167
	1382	0.00154	23.0333
	1383	0.00192	23.05
	1384	0.00205	23.0667
	1385	0.00279	23.0833
	1386	0.00333	23.1
	1387	0.00396	23.1167
	1388	0.00432	23.1333
	1389	0.00405	23.15
	1390	0.00423	23.1667
	1391	0.00415	23.1833
	1392	0.00427	23.2
	1393	0.00407	23.2167
	1394	0.00439	23.2333
	1395	0.0038	23.25
	1396	0.00346	23.2667
	1397	0.00331	23.2833
	1398	0.00326	23.3
	1399	0.00366	23.3167
	1400	0.00398	23.3333
	1401	0.00417	23.35
	1402	0.00404	23.3667
	1403	0.0049	23.3833
	1404	0.00535	23.4
	1405	0.00552	23.4167
	1406	0.00611	23.4333
	1407	0.00617	23.45
	1408	0.00561	23.4667
	1409	0.00448	23.4833
	1410	0.00413	23.5
	1411	0.00384	23.5167
	1412	0.00352	23.5333
	1413	0.00314	23.55
	1414	0.00313	23.5667
	1415	0.00271	23.5833
	1416	0.00231	23.6
	1417	0.00239	23.6167
	1418	0.00259	23.6333
	1419	0.00349	23.65
	1420	0.0043	23.6667
	1421	0.00514	23.6833
	1422	0.00549	23.7
	1423	0.00592	23.7167
	1424	0.00625	23.7333
	1425	0.00627	23.75
	1426	0.00578	23.7667
	1427	0.00556	23.7833
	1428	0.00576	23.8
	1429	0.005	23.8167
	1430	0.00481	23.8333
	1431	0.00476	23.85
	1432	0.00413	23.8667
	1433	0.00309	23.8833
	1434	0.00303	23.9
	1435	0.00393	23.9167
	1436	0.00396	23.9333
	1437	0.00448	23.95
	1438	0.00481	23.9667
	1439	0.00491	23.9833
	1440	0.0039	24
	1441	0.00391	24.0167
	1442	0.0038	24.0333
	1443	0.00481	24.05
	1444	0.00489	24.0667
	1445	0.00497	24.0833
	1446	0.00562	24.1
	1447	0.00549	24.1167
	1448	0.00504	24.1333
	1449	0.00529	24.15
	1450	0.00566	24.1667
	1451	0.00513	24.1833
	1452	0.0054	24.2
	1453	0.00528	24.2167
	1454	0.00475	24.2333
	1455	0.00489	24.25
	1456	0.00522	24.2667
	1457	0.00558	24.2833
	1458	0.00556	24.3
	1459	0.00613	24.3167
	1460	0.00562	24.3333
	1461	0.00561	24.35
	1462	0.00538	24.3667
	1463	0.0054	24.3833
	1464	0.00553	24.4
	1465	0.00514	24.4167
	1466	0.0048	24.4333
	1467	0.0045	24.45
	1468	0.00394	24.4667
	1469	0.00314	24.4833
	1470	0.00284	24.5
	1471	0.00188	24.5167
	1472	0.00132	24.5333
	1473	0.00128	24.55
	1474	0.00116	24.5667
	1475	0.00113	24.5833
	1476	0.00102	24.6
	1477	0.000877933	24.6167
	1478	0.000256448	24.6333
	1479	-0.000235037	24.65
	1480	-0.000876522	24.6667
	1481	-0.00113	24.6833
	1482	-0.00121	24.7
	1483	-0.00117	24.7167
	1484	-0.00109	24.7333
	1485	-0.000663949	24.75
	1486	-0.000195434	24.7667
	1487	0.000143081	24.7833
	1488	0.000161595	24.8
	1489	-0.00034989	24.8167
	1490	-0.000391375	24.8333
	1491	-0.000902861	24.85
	1492	-0.00192	24.8667
	1493	-0.00257	24.8833
	1494	-0.00292	24.9
	1495	-0.00321	24.9167
	1496	-0.00248	24.9333
	1497	-0.00126	24.95
	1498	0.000736742	24.9667
	1499	0.00244	24.9833
	1500	0.00413	25
	1501	0.00514	25.0167
	1502	0.00644	25.0333
	1503	-0.01058	25.05
	1504	-0.06861	25.0667
	1505	-0.15825	25.0833
	1506	-0.24549	25.1
	1507	-0.3235	25.1167
	1508	-0.3737	25.1333
	1509	-0.37332	25.15
	1510	-0.33451	25.1667
	1511	-0.2915	25.1833
	1512	-0.25279	25.2
	1513	-0.22059	25.2167
	1514	-0.19357	25.2333
	1515	-0.17027	25.25
	1516	-0.15101	25.2667
	1517	-0.13454	25.2833
	1518	-0.11995	25.3
	1519	-0.10743	25.3167
	1520	-0.09626	25.3333
	1521	-0.08622	25.35
	1522	-0.07745	25.3667
	1523	-0.07032	25.3833
	1524	-0.06368	25.4
	1525	-0.05864	25.4167
	1526	-0.054	25.4333
	1527	-0.04989	25.45
	1528	-0.04526	25.4667
	1529	-0.04154	25.4833
	1530	-0.03752	25.5
	1531	-0.03401	25.5167
	1532	-0.02982	25.5333
	1533	-0.02684	25.55
	1534	-0.02425	25.5667
	1535	-0.02192	25.5833
	1536	-0.01969	25.6
	1537	-0.01842	25.6167
	1538	-0.01691	25.6333
	1539	-0.01564	25.65
	1540	-0.01431	25.6667
	1541	-0.01305	25.6833
	1542	-0.01224	25.7
	1543	-0.01099	25.7167
	1544	-0.00916	25.7333
	1545	-0.00786	25.75
	1546	-0.00656	25.7667
	1547	-0.00524	25.7833
	1548	-0.00402	25.8
	1549	-0.00339	25.8167
	1550	-0.00286	25.8333
	1551	-0.00324	25.85
	1552	-0.00302	25.8667
	1553	-0.00314	25.8833
	1554	-0.00294	25.9
	1555	-0.00303	25.9167
	1556	-0.0029	25.9333
	1557	-0.00266	25.95
	1558	-0.0024	25.9667
	1559	-0.00218	25.9833
	1560	-0.00184	26
	1561	-0.00128	26.0167
	1562	-0.00138	26.0333
	1563	-0.00119	26.05
	1564	-0.00131	26.0667
	1565	-0.00142	26.0833
	1566	-0.000836158	26.1
	1567	-0.000515287	26.1167
	1568	-0.000244416	26.1333
	1569	-5.35452e-05	26.15
	1570	0.000127326	26.1667
	1571	-0.000261804	26.1833
	1572	-0.000240933	26.2
	1573	-0.000780062	26.2167
	1574	-0.000609191	26.2333
	1575	-0.00061832	26.25
	1576	-0.000797449	26.2667
	1577	-0.00101	26.2833
	1578	-0.000945708	26.3
	1579	-0.000734837	26.3167
	1580	-2.39661e-05	26.3333
	1581	0.000686905	26.35
	1582	0.00127	26.3667
	1583	0.00207	26.3833
	1584	0.00219	26.4
	1585	0.00162	26.4167
	1586	0.00117	26.4333
	1587	0.00040213	26.45
	1588	-0.000196999	26.4667
	1589	-0.00131	26.4833
	1590	-0.00142	26.5
	1591	-0.0017	26.5167
	1592	-0.00111	26.5333
	1593	-0.000742645	26.55
	1594	0.000318226	26.5667
	1595	0.00114	26.5833
	1596	0.00187	26.6
	1597	0.00227	26.6167
	1598	0.00231	26.6333
	1599	0.00262	26.65
	1600	0.00228	26.6667
	1601	0.00182	26.6833
	1602	0.00111	26.7
	1603	0.00101	26.7167
	1604	0.000546934	26.7333
	1605	0.000777805	26.75
	1606	0.00151	26.7667
	1607	0.00234	26.7833
	1608	0.00258	26.8
	1609	0.00272	26.8167
	1610	0.00247	26.8333
	1611	0.00177	26.85
	1612	0.000873901	26.8667
	1613	0.000444771	26.8833
	1614	0.000325642	26.9
	1615	0.000596513	26.9167
	1616	0.000887384	26.9333
	1617	0.00148	26.95
	1618	0.00161	26.9667
	1619	0.00116	26.9833
	1620	0.000900867	27
	1621	0.000631738	27.0167
	1622	0.000342609	27.0333
	1623	0.00057348	27.05
	1624	0.000934351	27.0667
	1625	0.000875221	27.0833
	1626	0.00131	27.1
	1627	0.00161	27.1167
	1628	0.00145	27.1333
	1629	0.00157	27.15
	1630	0.000949576	27.1667
	1631	0.000820446	27.1833
	1632	0.000981317	27.2
	1633	0.00137	27.2167
	1634	0.00142	27.2333
	1635	0.00259	27.25
	1636	0.00239	27.2667
	1637	0.00213	27.2833
	1638	0.00195	27.3
	1639	0.00177	27.3167
	1640	0.00124	27.3333
	1641	0.00147	27.35
	1642	0.00169	27.3667
	1643	0.00135	27.3833
	1644	0.00112	27.4
	1645	0.000992638	27.4167
	1646	0.000102524	27.4333
	1647	-0.000765269	27.45
	1648	-0.000923062	27.4667
	1649	-0.00121	27.4833
	1650	-0.00147	27.5
	1651	-0.00068644	27.5167
	1652	-0.000184233	27.5333
	1653	0.000217974	27.55
	1654	0.000820181	27.5667
	1655	0.000712388	27.5833
	1656	0.000524595	27.6
	1657	0.000466802	27.6167
	1658	0.000499009	27.6333
	1659	0.000291217	27.65
	1660	0.0011	27.6667
	1661	0.00188	27.6833
	1662	0.00222	27.7
	1663	0.00191	27.7167
	1664	0.00194	27.7333
	1665	0.00133	27.75
	1666	0.00124	27.7667
	1667	0.00127	27.7833
	1668	0.0013	27.8
	1669	0.000873288	27.8167
	1670	0.000775495	27.8333
	1671	-0.000222298	27.85
	1672	-0.00174	27.8667
	1673	-0.00255	27.8833
	1674	-0.00283	27.9
	1675	-0.00344	27.9167
	1676	-0.00336	27.9333
	1677	-0.00267	27.95
	1678	-0.00273	27.9667
	1679	-0.00212	27.9833
	1680	-0.00167	28
	1681	-0.00146	28.0167
	1682	-0.00101	28.0333
	1683	-0.01278	28.05
	1684	-0.0632	28.0667
	1685	-0.14479	28.0833
	1686	-0.2258	28.1
	1687	-0.29735	28.1167
	1688	-0.34553	28.1333
	1689	-0.34716	28.15
	1690	-0.31044	28.1667
	1691	-0.2692	28.1833
	1692	-0.23251	28.2
	1693	-0.20267	28.2167
	1694	-0.17754	28.2333
	1695	-0.15674	28.25
	1696	-0.1384	28.2667
	1697	-0.12272	28.2833
	1698	-0.10904	28.3
	1699	-0.09698	28.3167
	1700	-0.08675	28.3333
	1701	-0.07785	28.35
	1702	-0.06997	28.3667
	1703	-0.0626	28.3833
	1704	-0.05703	28.4
	1705	-0.05117	28.4167
	1706	-0.04596	28.4333
	1707	-0.04157	28.45
	1708	-0.03712	28.4667
	1709	-0.03234	28.4833
	1710	-0.02771	28.5
	1711	-0.02405	28.5167
	1712	-0.02009	28.5333
	1713	-0.01721	28.55
	1714	-0.01428	28.5667
	1715	-0.01213	28.5833
	1716	-0.00952	28.6
	1717	-0.00816	28.6167
	1718	-0.00637	28.6333
	1719	-0.00534	28.65
	1720	-0.00448	28.6667
	1721	-0.00354	28.6833
	1722	-0.00233	28.7
	1723	-0.00193	28.7167
	1724	-0.00151	28.7333
	1725	-0.000730201	28.75
	1726	-0.000318692	28.7667
	1727	0.000332816	28.7833
	1728	0.000844325	28.8
	1729	0.00116	28.8167
	1730	0.000467342	28.8333
	1731	-1.14886e-06	28.85
	1732	-0.000608878	28.8667
	1733	-0.00118	28.8833
	1734	-0.00191	28.9
	1735	-0.00225	28.9167
	1736	-0.0034	28.9333
	1737	-0.00418	28.95
	1738	-0.00491	28.9667
	1739	-0.00491	28.9833
	1740	-0.00428	29
	1741	-0.00309	29.0167
	1742	-0.00227	29.0333
	1743	-0.00128	29.05
	1744	-0.000281938	29.0667
	1745	-9.886e-05	29.0833
	1746	0.000114218	29.1
	1747	0.00122	29.1167
	1748	0.00202	29.1333
	1749	0.00231	29.15
	1750	0.00333	29.1667
	1751	0.00434	29.1833
	1752	0.00457	29.2
	1753	0.00498	29.2167
	1754	0.00484	29.2333
	1755	0.00523	29.25
	1756	0.00566	29.2667
	1757	0.00669	29.2833
	1758	0.00668	29.3
	1759	0.00717	29.3167
	1760	0.00749	29.3333
	1761	0.00757	29.35
	1762	0.00643	29.3667
	1763	0.00637	29.3833
	1764	0.0069	29.4
	1765	0.00658	29.4167
	1766	0.00652	29.4333
	1767	0.00671	29.45
	1768	0.00621	29.4667
	1769	0.00554	29.4833
	1770	0.00516	29.5
	1771	0.00441	29.5167
	1772	0.00439	29.5333
	1773	0.00454	29.55
	1774	0.00432	29.5667
	1775	0.00406	29.5833
	1776	0.00331	29.6
	1777	0.00212	29.6167
	1778	0.00173	29.6333
	1779	0.0011	29.65
	1780	0.000740298	29.6667
	1781	0.000950852	29.6833
	1782	0.000821407	29.7
	1783	0.000631962	29.7167
	1784	0.000482517	29.7333
	1785	-0.000596928	29.75
	1786	-0.00135	29.7667
	1787	-0.00225	29.7833
	1788	-0.0039	29.8
	1789	-0.00522	29.8167
	1790	-0.00548	29.8333
	1791	-0.00527	29.85
	1792	-0.00474	29.8667
	1793	-0.00337	29.8833
	1794	-0.00213	29.9
	1795	-0.00099138	29.9167
	1796	-0.000270825	29.9333
	1797	-0.00043027	29.95
	1798	-0.00119	29.9667
	1799	-0.0019	29.9833
	1800	-0.00321	30
	1801	-0.00411	30.0167
	1802	-0.00389	30.0333
	1803	-0.00332	30.05
	1804	-0.00257	30.0667
	1805	-0.00165	30.0833
	1806	-0.00108	30.1
	1807	-0.00135	30.1167
	1808	-0.00159	30.1333
	1809	-0.00158	30.15
	1810	-0.00185	30.1667
	1811	-0.00187	30.1833
	1812	-0.00165	30.2
	1813	-0.00202	30.2167
	1814	-0.00329	30.2333
	1815	-0.00376	30.25
	1816	-0.00509	30.2667
	1817	-0.00566	30.2833
	1818	-0.00542	30.3
	1819	-0.00443	30.3167
	1820	-0.00409	30.3333
	1821	-0.00308	30.35
	1822	-0.0024	30.3667
	1823	-0.00214	30.3833
	1824	-0.00202	30.4
	1825	-0.00249	30.4167
	1826	-0.00276	30.4333
	1827	-0.00286	30.45
	1828	-0.00267	30.4667
	1829	-0.00295	30.4833
	1830	-0.00227	30.5
	1831	-0.00176	30.5167
	1832	-0.00144	30.5333
	1833	-0.00153	30.55
	1834	-0.00141	30.5667
	1835	-0.00157	30.5833
	1836	-0.00194	30.6
	1837	-0.0011	30.6167
	1838	0.000185468	30.6333
	1839	0.00122	30.65
	1840	0.0019	30.6667
	1841	0.0027	30.6833
	1842	0.00259	30.7
	1843	0.00185	30.7167
	1844	0.00174	30.7333
	1845	0.00217	30.75
	1846	0.00253	30.7667
	1847	0.00261	30.7833
	1848	0.00334	30.8
	1849	0.00355	30.8167
	1850	0.00356	30.8333
	1851	0.00378	30.85
	1852	0.00384	30.8667
	1853	0.00423	30.8833
	1854	0.00414	30.9
	1855	0.00481	30.9167
	1856	0.00502	30.9333
	1857	0.00554	30.95
	1858	0.00521	30.9667
	1859	0.00487	30.9833
	1860	0.00424	31
	1861	0.0034	31.0167
	1862	0.00216	31.0333
	1863	-0.00625	31.05
	1864	-0.04777	31.0667
	1865	-0.12075	31.0833
	1866	-0.19569	31.1
	1867	-0.26089	31.1167
	1868	-0.30828	31.1333
	1869	-0.31373	31.15
	1870	-0.28211	31.1667
	1871	-0.24327	31.1833
	1872	-0.21061	31.2
	1873	-0.18457	31.2167
	1874	-0.16335	31.2333
	1875	-0.14497	31.25
	1876	-0.12937	31.2667
	1877	-0.11517	31.2833
	1878	-0.10261	31.3
	1879	-0.0917	31.3167
	1880	-0.08219	31.3333
	1881	-0.07275	31.35
	1882	-0.06405	31.3667
	1883	-0.05635	31.3833
	1884	-0.04897	31.4
	1885	-0.04348	31.4167
	1886	-0.03886	31.4333
	1887	-0.03495	31.45
	1888	-0.03159	31.4667
	1889	-0.02908	31.4833
	1890	-0.02636	31.5
	1891	-0.02395	31.5167
	1892	-0.02172	31.5333
	1893	-0.01942	31.55
	1894	-0.01713	31.5667
	1895	-0.0139	31.5833
	1896	-0.01157	31.6
	1897	-0.00939	31.6167
	1898	-0.00776	31.6333
	1899	-0.00673	31.65
	1900	-0.00653	31.6667
	1901	-0.00644	31.6833
	1902	-0.00625	31.7
	1903	-0.00569	31.7167
	1904	-0.00457	31.7333
	1905	-0.00415	31.75
	1906	-0.00284	31.7667
	1907	-0.00215	31.7833
	1908	-0.00212	31.8
	1909	-0.00284	31.8167
	1910	-0.00218	31.8333
	1911	-0.0019	31.85
	1912	-0.00184	31.8667
	1913	-0.000823402	31.8833
	1914	0.000177695	31.9
	1915	0.000338792	31.9167
	1916	-2.01114e-05	31.9333
	1917	0.000740985	31.95
	1918	0.000662082	31.9667
	1919	0.000913179	31.9833
	1920	0.00119	32
	1921	0.00189	32.0167
	1922	0.00206	32.0333
	1923	0.00197	32.05
	1924	0.0023	32.0667
	1925	0.00286	32.0833
	1926	0.00342	32.1
	1927	0.00347	32.1167
	1928	0.00368	32.1333
	1929	0.00348	32.15
	1930	0.00263	32.1667
	1931	0.00244	32.1833
	1932	0.00246	32.2
	1933	0.00231	32.2167
	1934	0.00166	32.2333
	1935	0.00116	32.25
	1936	1.8229e-06	32.2667
	1937	-0.00057708	32.2833
	1938	-0.000675984	32.3
	1939	1.5113e-05	32.3167
	1940	0.00042621	32.3333
	1941	0.00108	32.35
	1942	0.00166	32.3667
	1943	0.00212	32.3833
	1944	0.00257	32.4
	1945	0.00327	32.4167
	1946	0.00396	32.4333
	1947	0.00417	32.45
	1948	0.00409	32.4667
	1949	0.00351	32.4833
	1950	0.0032	32.5
	1951	0.0025	32.5167
	1952	0.0027	32.5333
	1953	0.00296	32.55
	1954	0.00336	32.5667
	1955	0.00395	32.5833
	1956	0.00435	32.6
	1957	0.00434	32.6167
	1958	0.00469	32.6333
	1959	0.00466	32.65
	1960	0.0046	32.6667
	1961	0.0041	32.6833
	1962	0.00333	32.7
	1963	0.00275	32.7167
	1964	0.00274	32.7333
	1965	0.00257	32.75
	1966	0.00293	32.7667
	1967	0.0032	32.7833
	1968	0.00305	32.8
	1969	0.00279	32.8167
[truncated: 4,035 more rows]

## Sheet: SupFig1h
Figure S1h			Adj Vol (Int)	% in Pellet		WT ctrl	WT + GABAAR-α1	WT + GABAAR-α3	ΔSDII ctrl	ΔSDII + GABAAR-α1	ΔSDII + GABAAR-α3
N1	WT ctrl	P	383932	1.97836		1.97836	12.5087	19.5618	2.31946	4.02675	1.74744
	WT ctrl	S	19022654			1.43408	11.7048	24.5167	9.12529	1.65355	4.94631
	WT + GABAAR-a1	P	3056510	12.5087		5.66639	15.9567	32.8804	3.35833	3.94057	2.96812
	WT + GABAAR-a1	S	21378504
	WT + GABAAR-a3	P	4478288	19.5618
	WT + GABAAR-a3	S	18414744
	ΔSDII ctrl	P	286300	2.31946
	ΔSDII ctrl	S	12057100
	ΔSDII + GABAAR-a1	P	1614300	4.02675
	ΔSDII + GABAAR-a1	S	38475100
	ΔSDII + GABAAR-a3	P	200100	1.74744
	ΔSDII + GABAAR-a3	S	11250956
N2	WT ctrl	P	415616	1.43408
	WT ctrl	S	28565785
	WT + GABAAR-a1	P	2242677	11.7048
	WT + GABAAR-a1	S	16917677
	WT + GABAAR-a3	P	3454656	24.5167
	WT + GABAAR-a3	S	10636368
	ΔSDII ctrl	P	661376	9.12529
	ΔSDII ctrl	S	6586352
	ΔSDII + GABAAR-a1	P	353152	1.65355
	ΔSDII + GABAAR-a1	S	21004044
	ΔSDII + GABAAR-a3	P	600064	4.94631
	ΔSDII + GABAAR-a3	S	11531496
N3	WT ctrl	P	789000	5.66639
	WT ctrl	S	13135200
	WT + GABAAR-a1	P	2426004	15.9567
	WT + GABAAR-a1	S	12777627
	WT + GABAAR-a3	P	4364451	32.8804
	WT + GABAAR-a3	S	8909250
	ΔSDII ctrl	P	612675	3.35833
	ΔSDII ctrl	S	17630784
	ΔSDII + GABAAR-a1	P	692559	3.94057
	ΔSDII + GABAAR-a1	S	16882558
	ΔSDII + GABAAR-a3	P	460089	2.96812
	ΔSDII + GABAAR-a3	S	15040932

## Sheet: Fig5b
Figure 5b			Adj Vol (Int)	% in Pellet		WT ctrl	WT + GlyR	ΔSDII ctrl	ΔSDII + GlyR	D422N	D422N + GlyR	R379D	R379D + GlyR	R379A	R379A + GlyR
N1	WT ctrl	P	1518880	3.19698		3.19698	55.7114	2.03425	8.86343	2.27727	7.51499	5.83899	13.6897	2.52899	21.7472
	WT ctrl	S	45990912			3.74616	59.1314	3.7169	7.53693	5.07697	6.94598	3.81873	13.7119	6.04166	10.48
	WT + GlyR	P	33503022	55.7114		4.3605	44.7087	4.61702	8.03455	4.86257	5.6218	3.76098	5.13068	3.2787	8.34477
	WT + GlyR	S	26633728
	ΔSDII ctrl	P	797368	2.03425
	ΔSDII ctrl	S	38399856
	ΔSDII + GlyR	P	2656720	8.86343
	ΔSDII + GlyR	S	27317224
	D422N	P	1235432	2.27727
	D422N	S	53015248
	D422N + GlyR	P	3463152	7.51499
	D422N + GlyR	S	42620097
	R379D	P	2706579	5.83899
	R379D	S	43646979
	R379D + GlyR	P	5585440	13.6897
	R379D + GlyR	S	35214729
	R379A	P	986265	2.52899
	R379A	S	38012076
	R379A + GlyR	P	6537249	21.7472
	R379A + GlyR	S	23522955
N2	WT ctrl	P	1863540	3.74616
	WT ctrl	S	47881755
	WT + GlyR	P	24303624	59.1314
	WT + GlyR	S	16797438
	ΔSDII ctrl	P	1753311	3.7169
	ΔSDII ctrl	S	45418002
	ΔSDII + GlyR	P	2427213	7.53693
	ΔSDII + GlyR	S	29777040
	D422N	P	2315505	5.07697
	D422N	S	43292505
	D422N + GlyR	P	3253040	6.94598
	D422N + GlyR	S	43580376
	R379D	P	1616340	3.81873
	R379D	S	40710280
	R379D + GlyR	P	5039410	13.7119
	R379D + GlyR	S	31712721
	R379A	P	2572477	6.04166
	R379A	S	40006495
	R379A + GlyR	P	4575680	10.48
	R379A + GlyR	S	39085410
N3	WT ctrl	P	1693800	4.3605
	WT ctrl	S	37150338
	WT + GlyR	P	15905370	44.7087
	WT + GlyR	S	19670196
	ΔSDII ctrl	P	1368864	4.61702
	ΔSDII ctrl	S	28279347
	ΔSDII + GlyR	P	1602000	8.03455
	ΔSDII + GlyR	S	18336888
	D422N	P	1696425	4.86257
	D422N	S	33190970
	D422N + GlyR	P	1766250	5.6218
	D422N + GlyR	S	29651600
	R379D	P	1443075	3.76098
	R379D	S	36926604
	R379D + GlyR	P	1988475	5.13068
	R379D + GlyR	S	36768116
	R379A	P	1068984	3.2787
	R379A	S	31534894
	R379A + GlyR	P	2731824	8.34477
	R379A + GlyR	S	30005136

## Sheet: Fig5d
Condition	Cell	density
dSDII	cell1	8.95714e-05
dSDII	cell10	0.00017941
dSDII	cell11	0.000221019
dSDII	cell12	0.00026629
dSDII	cell13	0.000189209
dSDII	cell14	0.000443974
dSDII	cell15	0
dSDII	cell18	0
dSDII	cell2	0
dSDII	cell3	0
dSDII	cell4	5.71642e-05
dSDII	cell5	6.66099e-05
dSDII	cell6	0.000102672
dSDII	cell7	0.00116469
dSDII	cell8	0.00230499
dSDII	cell9	0.00121069
dSDII	cell16	0
dSDII	cell17	0
dSDII	cell19	0
dSDII	cell20	0
WT	cell1	0.0218196
WT	cell10	0.0260088
WT	cell11	0.0225541
WT	cell12	0.00891044
WT	cell13	0.0161125
WT	cell14	0.0369544
WT	cell15	0.0209782
WT	cell16	0.0340093
WT	cell17	0.0184095
WT	cell18	0.0274218
WT	cell19	0.0161952
WT	cell2	0.0206765
WT	cell20	0.0172217
WT	cell3	0.0152145
WT	cell4	0.0117335
WT	cell5	0.0221021
WT	cell6	0.024364
WT	cell7	0.024413
WT	cell8	0.0235531
WT	cell9	0.0303857

## Sheet: Fig5i
Condition	Cell	density
D422N	cell1	0.00198146
D422N	cell10	0.000819697
D422N	cell11	0.00112948
D422N	cell12	0.000916515
D422N	cell13	0.000341026
D422N	cell14	0.000879453
D422N	cell15	0.000434573
D422N	cell16	0.000527555
D422N	cell17	0.00118959
D422N	cell18	0.00243446
D422N	cell19	0.000971709
D422N	cell2	0.00054869
D422N	cell20	0.00145519
D422N	cell3	0.00128765
D422N	cell4	0.000555412
D422N	cell5	0.000392036
D422N	cell6	0.000246186
D422N	cell7	0.000740103
D422N	cell8	0.00121962
D422N	cell9	0.000836088
G375D	cell1	0.00132489
G375D	cell10	0
G375D	cell11	0.000151751
G375D	cell12	0.00346684
G375D	cell13	0.000838003
G375D	cell14	0.000221176
G375D	cell15	0
G375D	cell16	0.00265406
G375D	cell17	0.00216439
G375D	cell18	0.00280936
G375D	cell19	0.0108071
G375D	cell2	0.00332018
G375D	cell20	0.0136877
G375D	cell3	0.00733493
G375D	cell4	0.0201049
G375D	cell5	0.00727756
G375D	cell6	0
G375D	cell7	0.00502078
G375D	cell8	0.000445587
G375D	cell9	5.98267e-05
WT	cell1	0.0590097
WT	cell10	0.028277
WT	cell11	0.022416
WT	cell12	0.0388866
WT	cell13	0.020085
WT	cell14	0.0170118
WT	cell15	0.0350359
WT	cell16	9.60989e-05
WT	cell17	0.00120201
WT	cell18	0.00388912
WT	cell19	0.00384364
WT	cell2	0.0518069
WT	cell20	0.00100997
WT	cell3	0.0311696
WT	cell4	0.0409123
WT	cell5	0.044816
WT	cell6	0.0418453
WT	cell7	0.0332532
WT	cell8	0.0285554
WT	cell9	0.0362833

[truncated: 1 more sheets: p-values]
